# Supplementary material for: Intravenous Bacille Calmette–Guérin vaccination protects simian immunodeficiency virus-infected macaques from tuberculosis
Source: Nat Microbiol. 2023 Oct 9;8(11):2080–92. doi: 10.1038/s41564-023-01503-x (PMC10627825; doi:10.1038/s41564-023-01503-x)
Supplement: Supplementary file 3 — Supplementary Table 1. List of antibodies by flow panel. Supplementary Table 2. Mixed model statistics of BAL and PBMC composition and responses during IV BCG vaccination and Mtb challenge. [file 41564_2023_1503_MOESM3_ESM.xlsx]

## Sheet: SupplTable1
Fluorochrome	Ab specificity	Company	Catalog #	Clone	Dilution factor	Panel
FITC	Vγ9	Invitrogen	TCR2720	7A5	1:40	PBMC ICS
BV421	CD154	BD	563886	TRAP1	1:25	PBMC ICS
BV510	CCR4	BioLegend	359416	L291H4	1:50	PBMC ICS
BV570	IL-17A	BioLegend	512324	BL168	1:25	PBMC ICS
BV605	CXCR3	BioLegend	353728	G025H7	1:20	PBMC ICS
BV650	TNF	BD	563418	Mab11	1:20	PBMC ICS
BV711	PD-1	BioLegend	329928	EH12.2H7	1:20	PBMC ICS
BV750	IL-2	BD	566361	MQ1-17H12	1:50	PBMC ICS
BUV395	CD107a	BD	565113	H4A3	1:25	PBMC ICS
Live/Dead-UV	Viability	Invitrogen	L34962	N/A	1:1000	PBMC ICS
BUV496	CD4	BD	750591	L200	1:400	PBMC ICS
BUV737	CCR6	BD	612780	11A9	1:25	PBMC ICS
BUV805	CD8	BD	564912	SK1	1:40	PBMC ICS
APC	IFNγ	BD	554702	B27	1:200	PBMC ICS
AlexaFluor700	CCR7	BD	561143	150503	1:20	PBMC ICS
APC-Cy7	CD3	BD	557757	SP34-2	1:200	PBMC ICS
PE	Granulysin	BioLegend	348004	DH2	1:20	PBMC ICS
ECD	CD69	Beckman	6607110	TP1.55.3	1:100	PBMC ICS
PE-Cy5	CD28	BD	555730	CD28.2	1:20	PBMC ICS
PE-Cy5.5	Granzyme B	Invitrogen	GRB18	GB11	1:160	PBMC ICS
PE-Cy7	CD45RA	BD	561216	5H9	1:160	PBMC ICS
FITC	Vγ9	Invitrogen	TCR2720	7A5	1:40	PBMC Phenotype
BB660	PD-1	BD	Custom	EH12.1	1:50	PBMC Phenotype
BB700	CCR7	BD	566437	3D12	1:20	PBMC Phenotype
BV421	MR1 5-OP-RU	NIH	tetramer	MR1 5-OP-RU	1:50	PBMC Phenotype
BV510	CD127	BioLegend	351332	A019D5	1:40	PBMC Phenotype
BV570	CD20	BioLegend	302332	2H7	1:40	PBMC Phenotype
SB600	CXCR5	Invitrogen	63-9185-42	MU5UBEE	1:10	PBMC Phenotype
BV650	CD16	BD	563692	3G8	1:80	PBMC Phenotype
BV711	CXCR3	BioLegend	353732	G025H7	1:10	PBMC Phenotype
BV785	CD14	BioLegend	301840	M5E2	1:80	PBMC Phenotype
BUV395	CD45RA	BD	740315	5H9	1:320	PBMC Phenotype
Live/Dead-UV	Viability	Invitrogen	L34962	N/A	1:1000	PBMC Phenotype
BUV496	CD4	BD	750591	L200	1:400	PBMC Phenotype
BUV563	CD25	BD	612918	2A3	1:40	PBMC Phenotype
BUV737	CCR6	BD	612780	11A9	1:25	PBMC Phenotype
BUV805	CD8	BD	564912	SK1	1:40	PBMC Phenotype
APC	CCR5	BD	560748	3A9	1:10	PBMC Phenotype
R718	ICOS	BD	566990	C398.4A	1:160	PBMC Phenotype
APC-Cy7	CD3	BD	557757	SP34-2	1:50	PBMC Phenotype
PE	γδ TCR	ThermoFisher	MHGD04	5A6.E9	1:10	PBMC Phenotype
ECD	NKG2A	Beckman	IM99512	Z199	1:40	PBMC Phenotype
PE-Cy5	CD123	BioLegend	306008	6H6	1:160	PBMC Phenotype
PE-Cy5.5	HLA-DR	Life Tech	MHLDR18	TU36	1:400	PBMC Phenotype
PE-Cy7	CD11c	BioLegend	301608	3.9	1:100	PBMC Phenotype
BV421	Streptavidin-BV421	BioLegend	405225	N/A	N/A	PBMC Phenotype
BV421	MR1 5-OP-RU	NIH	tetramer	MR1 5-OP-RU	1:50	BAL ICS
BV480	CCR7	BD	566099	3D12	1:40	BAL ICS
BV510	CD45	BD	563530	DO58-1283	1:66	BAL ICS
BV711	CXCR3	BioLegend	353732	G025H7	1:33	BAL ICS
PE-Dazzle594	CD69	BioLegend	310942	FN50	1:25	BAL ICS
AlexaFluor700	CD4	eBioscience	56-0048-41	OKT4	1:200	BAL ICS
PacBlue	CD8	Dako	PB984	DK25	1:33	BAL ICS
BV605	PD-1	BioLegend	329924	EH12.2H7	1:33	BAL ICS
FITC	Vγ9	Invitrogen	TCR2720	7A5	1:66	BAL ICS
Super Bright 436	CXCR5	eBioscience	62-9185-42	MU5UBEE	1:33	BAL ICS
BV570	IL-17A	BioLegend	512324	BL168	1:25	BAL ICS
BV650	TNF	BioLegend	502937	MAb11	1:40	BAL ICS
BV785	CD127	BioLegend	351330	A019D5	1:20	BAL ICS
BB515	CD25	BD	564467	2A3	1:33	BAL ICS
AlexaFluor647	ICOS	BioLegend	313516	C398.4A	1:33	BAL ICS
AlexaFluor680	CD103	Beckman	IM0318	2G5	1:166	BAL ICS
PE	IL-2	BioLegend	500307	MQ1-17H12	1:33	BAL ICS
PE-Cy5	CD28	BD	555730	CD28.2	1:20	BAL ICS
PerCP-Cy5.5	CCR6	BD	560467	11A9	1:25	BAL ICS
PerCP-eF710	CD107a	eBioscience	46-1079-42	eBioH4A3	1:100	BAL ICS
PE-Cy7	CD45RA	BD	561216	5H9	1:25	BAL ICS
APC	IFNγ	BD	562017	B27	1:66	BAL ICS
APC-Cy7	CD3	BD	557757	SP34-2	1:25	BAL ICS
Zombie Live/Dead-nIR	Viability	BioLegend	423106	N/A	1:200	BAL ICS
BV480	CCR7	BD	566099	3D12	1:40	BAL Phenotype
BV510	CD45	BD	563530	DO58-1283	1:66	BAL Phenotype
BV711	CXCR3	BioLegend	353732	G025H7	1:33	BAL Phenotype
PE-Dazzle594	CD69	BioLegend	310942	FN50	1:25	BAL Phenotype
AlexaFluor700	CD4	eBioscience	56-0048-41	OKT4	1:200	BAL Phenotype
PacBlue	CD8	Dako	PB984	DK25	1:33	BAL Phenotype
BV605	PD-1	BioLegend	329924	EH12.2H7	1:33	BAL Phenotype
FITC	Vγ9	Invitrogen	TCR2720	7A5	1:66	BAL Phenotype
BV421	MR1 5-OP-RU	NIH	tetramer	MR1 5-OP-RU	1:50	BAL Phenotype
Super Bright 436	CD16	eBioscience	62-0166-41	3G8	1:33	BAL Phenotype
BV570	CD20	BioLegend	302331	2H7	1:66	BAL Phenotype
BV650	CD3	BD	563916	SP34-2	1:25	BAL Phenotype
BV785	CD14	BioLegend	301839	M5E2	1:25	BAL Phenotype
AlexaFluor647	CCR4	BD	557863	1G1	1:50	BAL Phenotype
PE	CD66abce	Miltenyi	130-117-811	TET2	1:66	BAL Phenotype
PerCP-eF710	TIGIT	eBioscience	46-9500-41	MBSA43	1:33	BAL Phenotype
PE-Cy7	CD11c	BioLegend	301607	3.9	1:100	BAL Phenotype
APC-Cy7	CD163	BioLegend	333622	GH1-61	1:66	BAL Phenotype
BB515	CCR5	BD	564512	3A9	1:33	BAL Phenotype
APC	NKG2a	Beckman	A60797	Z199	1:66	BAL Phenotype
PerCP-Cy5.5	HLA-DR	BD	552764	G46-6	1:25	BAL Phenotype
PE-Cy5	CD11b	BioLegend	301307	ICRF44	1:25	BAL Phenotype
BV421	Streptavidin-BV421	BioLegend	405225	N/A	N/A	BAL Phenotype
Zombie Live/Dead-nIR	Viability	BioLegend	423106	N/A	1:200	BAL Phenotype
Supplementary Table 1. List of antibodies by panel.

## Sheet: SupplTable2
		Fixed Effect Test Results			Dunnett's Multiple Comparisons						Mann-Whitney Test Results
		Fixed effects (Type III)	p-value		Comparison		Mean Diff	95% CI of Diff	p-value	Asterisk	Time Point	p-value
A) Figure 2	BAL: Total Leukocytes per collection	Time	0.0272		PreBCG -	PostBCG 4wks	-0.3932	-0.6902 to -0.09618	0.0115	*
		Group	0.1855		PreBCG -	PostBCG 12wks	-0.227	-0.4975 to 0.04355	0.099	ns
		Time x Group	0.9142
	BAL: T cells per collection	Time	<0.0001		PreBCG -	PostBCG 4wks	-1.363	-1.719 to -1.008	<0.0001	****
		Group	0.8944		PreBCG -	PostBCG 12wks	-1.127	-1.428 to -0.8256	<0.0001	****
		Time x Group	0.4056
	BAL: Alveolar Macrophages per collection	Time	0.2109		PreBCG -	PostBCG 4wks	0.2651	-0.04600 to 0.5761	0.0957	ns
		Group	0.1736		PreBCG -	PostBCG 12wks	0.2203	-0.06856 to 0.5092	0.1357	ns
		Time x Group	0.8299
	BAL: B cells per collection	Time	0.0097		PreBCG -	PostBCG 4wks	-0.5202	-0.9805 to -0.05991	0.0278	*
		Group	0.8161		PreBCG -	PostBCG 12wks	-0.3787	-0.7418 to -0.01561	0.0416	*
		Time x Group	0.4986
	BAL: NK cells per collection	Time	<0.0001		PreBCG -	PostBCG 4wks	-1.201	-1.607 to -0.7947	<0.0001	****
		Group	0.4252		PreBCG -	PostBCG 12wks	-0.7684	-1.038 to -0.4990	<0.0001	****
		Time x Group	0.1597
	BAL: Neutrophils per collection	Time	0.0801		PreBCG -	PostBCG 4wks	-0.1076	-0.5867 to 0.3714	0.8002	ns
		Group	0.0515		PreBCG -	PostBCG 12wks	0.2768	-0.1223 to 0.6759	0.1791	ns
		Time x Group	0.7333
	BAL: MAIT cells per collection	Time	<0.0001		PreBCG -	PostBCG 4wks	-2.193	-3.031 to -1.355	<0.0001	****
		Group	0.1201		PreBCG -	PostBCG 12wks	-1.796	-2.601 to -0.9900	0.0004	***
		Time x Group	0.6068
	BAL: Vγ9+ γδ T cells per collection	Time	<0.0001		PreBCG -	PostBCG 4wks	-1.666	-2.103 to -1.229	<0.0001	****
		Group	0.9343		PreBCG -	PostBCG 12wks	-1.216	-1.464 to -0.9668	<0.0001	****
		Time x Group	0.0613
	BAL: CD4 T cells per collection	Time	<0.0001		PreBCG -	PostBCG 4wks	-1.287	-1.683 to -0.8901	<0.0001	****
		Group	0.4135		PreBCG -	PostBCG 12wks	-1.235	-1.534 to -0.9356	<0.0001	****
		Time x Group	0.8487
	BAL: CD8 T cells per collection	Time	<0.0001		PreBCG -	PostBCG 4wks	-1.307	-1.689 to -0.9245	<0.0001	****
		Group	0.231		PreBCG -	PostBCG 12wks	-1.025	-1.393 to -0.6575	<0.0001	****
		Time x Group	0.4083
	BAL: Cytokine-responsive CD4 T cell count (IFNγ, TNF, IL-2)	Time	<0.0001		PreBCG -	PostBCG 4wks	-5.054	-6.240 to -3.869	<0.0001	****
		Group	0.3157		PreBCG -	PostBCG 12wks	-4.306	-5.635 to -2.978	<0.0001	****
		Time x Group	0.5004
	BAL: Cytokine-responsive CD8 T cell count (IFNγ, TNF, IL-2)	Time	<0.0001		PreBCG -	PostBCG 4wks	-3.55	-5.034 to -2.066	0.0002	***
		Group	0.4465		PreBCG -	PostBCG 12wks	-2.276	-3.814 to -0.7381	0.0064	**
		Time x Group	0.6765
	BAL: Cytokine-responsive CD4 T cell count (IL-17A)	Time	<0.0001		PreBCG -	PostBCG 4wks	-3.704	-4.703 to -2.705	<0.0001	****
		Group	0.2553		PreBCG -	PostBCG 12wks	-3.301	-4.360 to -2.242	<0.0001	****
		Time x Group	0.6874
	BAL: Cytokine-responsive CD8 T cell count (IL-17A)	Time	0.6106		PreBCG -	PostBCG 4wks	-0.512	-2.457 to 1.433	0.736	ns
		Group	0.1594		PreBCG -	PostBCG 12wks	-0.06025	-1.403 to 1.282	0.9903	ns
		Time x Group	0.1239
B) Figure 3	PBMC: % T cells (of Leukocytes)	Time	0.0286		PreBCG -	PostBCG 4wks	-6.532	-12.13 to -0.9331	0.022	*	preBCG	0.0796
		Group	0.0226		PreBCG -	PostBCG 12wks	-0.2985	-7.703 to 7.106	0.9931	ns	PostBCG 4wks	0.0283
		Time x Group	0.9588								Post BCG 12wks	0.0268
	PBMC: % Monocytes (of Leukocytes)	Time	0.1016		PreBCG -	PostBCG 4wks	2.581	-0.4535 to 5.616	0.1	ns
		Group	0.2038		PreBCG -	PostBCG 12wks	-0.9724	-5.238 to 3.293	0.8078	ns
		Time x Group	0.8276
	PBMC: % B cells (of Leukocytes)	Time	0.0012		PreBCG -	PostBCG 4wks	5.856	2.862 to 8.850	0.0004	***
		Group	0.0645		PreBCG -	PostBCG 12wks	2.361	-0.9222 to 5.645	0.1748	ns
		Time x Group	0.7304
	PBMC: % NK cells (of Leukocytes)	Time	0.0489		PreBCG -	PostBCG 4wks	2.21	0.4843 to 3.935	0.0123	*
		Group	0.4553		PreBCG -	PostBCG 12wks	0.1672	-2.047 to 2.381	0.9761	ns
		Time x Group	0.1262
	PBMC: %mDCs (of Leukocytes)	Time	0.3977		PreBCG -	PostBCG 4wks	-0.3398	-0.7541 to 0.07455	0.1145	ns
		Group	0.3363		PreBCG -	PostBCG 12wks	-0.3002	-1.060 to 0.4601	0.5469	ns
		Time x Group	0.0933
	PBMC: %pDCs (of Leukocytes)	Time	0.0042		PreBCG -	PostBCG 4wks	0.1869	0.06484 to 0.3089	0.0033	**
		Group	0.0877		PreBCG -	PostBCG 12wks	0.0478	-0.04779 to 0.1434	0.3959	ns
		Time x Group	0.5629
	PBMC: % MAIT (of T cells)	Time	0.0002		PreBCG -	PostBCG 4wks	-8.126	-12.24 to -4.014	0.0003	***
		Group	0.7757		PreBCG -	PostBCG 12wks	-2.564	-4.552 to -0.5756	0.0119	*
		Time x Group	0.5872
	PBMC: % Vγ9+ γδ T cells (of T cells)	Time	<0.0001		PreBCG -	PostBCG 4wks	-2.968	-4.172 to -1.765	<0.0001	****	preBCG	0.1956
		Group	0.0291		PreBCG -	PostBCG 12wks	-0.6838	-1.452 to 0.08392	0.0832	ns	PostBCG 4wks	<0.0001
		Time x Group	<0.0001								Post BCG 12wks	0.9298
	PBMC: % CD4 T cells (of T cells)	Time	0.0162		PreBCG -	PostBCG 4wks	-2.609	-7.983 to 2.766	0.4176	ns	preBCG	0.3845
		Group	0.1575		PreBCG -	PostBCG 12wks	0.9688	-3.300 to 5.237	0.8093	ns	PostBCG 4wks	0.013
		Time x Group	0.0002								Post BCG 12wks	0.5962
	PBMC: % CD8 T cells (of T cells)	Time	<0.0001		PreBCG -	PostBCG 4wks	13.24	8.510 to 17.97	<0.0001	****
		Group	0.0605		PreBCG -	PostBCG 12wks	0.3305	-3.888 to 4.549	0.9743	ns
		Time x Group	0.1489
C) Extended Data Figure 3	PBMC: % CD4+ CCR5+ T cells (of CD4+ Tmem cells)	Time	<0.0001		PreBCG -	PostBCG 4wks	-17.04	-23.02 to -11.06	<0.0001	****
		Group	0.5395		PreBCG -	PostBCG 12wks	-1.576	-3.028 to -0.1240	0.0331	*
		Time x Group	0.8788
	PBMC: % CD4+ Th1/Th17 (Th*) T cells (of CD4+ Tmem cells)	Time	<0.0001		PreBCG -	PostBCG 4wks	-19.71	-26.16 to -13.26	<0.0001	****
		Group	0.1958		PreBCG -	PostBCG 12wks	-3.107	-4.863 to -1.352	0.001	**
		Time x Group	0.5084
	PBMC: % CD4+ Tfh cells (of CD4+ Tmem cells)	Time	0.9764		PreBCG -	PostBCG 4wks	-0.06092	-1.629 to 1.507	0.9936	ns	preBCG	0.0005
		Group	0.0042		PreBCG -	PostBCG 12wks	0.2263	-1.629 to 2.081	0.9392	ns	PostBCG 4wks	0.0052
		Time x Group	0.3159								Post BCG 12wks	0.1042
	PBMC: % CD4+ Treg cells (of CD4+ Tmem cells)	Time	0.0036		PreBCG -	PostBCG 4wks	1.402	0.3182 to 2.486	0.0115	*
		Group	0.5598		PreBCG -	PostBCG 12wks	-0.1407	-0.8416 to 0.5601	0.8463	ns
		Time x Group	0.7947
D) Figure 4	PBMC: Cytokine-responsive CD4 T cell count (IFNγ, TNF, IL-2 or CD154)	Time	0.0068		PreBCG -	PostBCG 4wks	-1.897	-3.115 to -0.6793	0.0023	**
		Group	0.3502		PreBCG -	PostBCG 12wks	-0.4332	-0.7808 to -0.08561	0.0136	*
		Time x Group	0.1182		PreBCG -	PostMtb 12wks	-0.3167	-0.5999 to -0.03357	0.027	*
	PBMC: Cytokine-responsive CD8 T cell count (IFNγ, TNF, or IL-2)	Time	0.3696		PreBCG -	PostBCG 4wks	-0.1022	-0.2772 to 0.07280	0.3352	ns
		Group	0.1654		PreBCG -	PostBCG 12wks	-0.0608	-0.1986 to 0.07704	0.5455	ns
		Time x Group	0.9143		PreBCG -	PostMtb 12wks	-0.0113	-0.06806 to 0.04546	0.9193	ns
		Fixed Effect Test Results			Šídák's Multiple Comparisons
		Fixed effects (Type III)	p-value	Group	Comparison		Mean Diff	95% CI of Diff	p-value	Asterisk
	PBMC: Cytokine-responsive CD4 T cell count (IFNγ, TNF, IL-2 or CD154)	Time	0.0002	Unvax	PreMtb -	PostMtb 12wks	-0.6964	-1.108 to -0.2844	0.0005	***
		Group	0.0071	IV BCG	PreMtb -	PostMtb 12wks	0.01714	-0.4233 to 0.4576	>0.9999	ns
		Time x Group	0.0015	SIV/Unvax	PreMtb -	PostMtb 12wks	-0.7785	-1.361 to -0.1959	0.0056	**
				SIV/IV BCG	PreMtb -	PostMtb 12wks	-0.0005477	-0.3466 to 0.3455	>0.9999	ns
	PBMC: Cytokine-responsive CD8 T cell count (IFNγ, TNF, or IL-2)	Time	0.7735	Unvax	PreMtb -	PostMtb 12wks	-0.03	-0.1453 to 0.08533	0.9337	ns
		Group	0.6045	IV BCG	PreMtb -	PostMtb 12wks	0	-0.1233 to 0.1233	>0.9999	ns
		Time x Group	0.2995	SIV/Unvax	PreMtb -	PostMtb 12wks	-0.056	-0.2191 to 0.1071	0.8392	ns
				SIV/IV BCG	PreMtb -	PostMtb 12wks	0.05841	-0.03800 to 0.1548	0.3924	ns
Supplementary Table 2. Mixed model statistics of BAL and PBMC composition and responses over IV BCG vaccination and Mtb challenge. A) BAL Leukocyte and T cell composition and CD4+ and CD8+ T cell responses in Figure 2. B) PBMC Leukocyte and T cell populations in Figure 3. C) PBMC CD4+ CCR5+, CD4+ Th1/Th17 (Th*), CD4+ Tfh, and CD4+ Treg T cell populations in Extended Data Figure 3. D) PBMC CD4+ an…
