# Supplementary material for: Intravenous Bacille Calmette–Guérin vaccination protects simian immunodeficiency virus-infected macaques from tuberculosis
Source: Nat Microbiol. 2023 Oct 9;8(11):2080–92. doi: 10.1038/s41564-023-01503-x (PMC10627825; doi:10.1038/s41564-023-01503-x)
Supplement: Supplementary file 4 — Source data for Fig. 1. [file 41564_2023_1503_MOESM4_ESM.xlsx]

## Sheet: 1A
NHP #	Group	Days relative to SIV	Viral load (ceq/mL plasma)
8518	SIV/Unvax	-7	100
8518	SIV/Unvax	7	613000
8518	SIV/Unvax	10	50200000
8518	SIV/Unvax	14	8570000
8518	SIV/Unvax	17	5830000
8518	SIV/Unvax	21	1180000
8518	SIV/Unvax	27	198000
8518	SIV/Unvax	42	11600
8518	SIV/Unvax	56	58300
8518	SIV/Unvax	84	221000
8518	SIV/Unvax	126	234000
8518	SIV/Unvax	140	228000
8518	SIV/Unvax	161	234000
8518	SIV/Unvax	174	284000
8518	SIV/Unvax	231	813000
8518	SIV/Unvax	266	953000
8518	SIV/Unvax	279	735000
8518	SIV/Unvax	296	2250000
8718	SIV/Unvax	-7	100
8718	SIV/Unvax	7	1050
8718	SIV/Unvax	10	71000
8718	SIV/Unvax	14	1880000
8718	SIV/Unvax	17	1790000
8718	SIV/Unvax	21	58000
8718	SIV/Unvax	27	14300
8718	SIV/Unvax	42	323
8718	SIV/Unvax	56	367
8718	SIV/Unvax	84	131
8718	SIV/Unvax	126	209
8718	SIV/Unvax	140	862
8718	SIV/Unvax	161	100
8718	SIV/Unvax	174	3520
8718	SIV/Unvax	231	100
8718	SIV/Unvax	258	100
8718	SIV/Unvax	272	100
8718	SIV/Unvax	287	170000
8718	SIV/Unvax	302	219
8718	SIV/Unvax	315	100
8718	SIV/Unvax	331	1960
9018	SIV/Unvax	0	100
9018	SIV/Unvax	7	520000
9018	SIV/Unvax	10	9500000
9018	SIV/Unvax	14	13300000
9018	SIV/Unvax	17	186000
9018	SIV/Unvax	21	163000
9018	SIV/Unvax	30	4750
9018	SIV/Unvax	42	273
9018	SIV/Unvax	55	62.8
9018	SIV/Unvax	84	373
9018	SIV/Unvax	133	100
9018	SIV/Unvax	147	157
9018	SIV/Unvax	168	100
9018	SIV/Unvax	181	100
9018	SIV/Unvax	238	100
9018	SIV/Unvax	273	100
9018	SIV/Unvax	286	100
9018	SIV/Unvax	303	16400
9018	SIV/Unvax	315	100
9018	SIV/Unvax	329	100
9018	SIV/Unvax	358	100
8318	SIV/IV BCG	0	100
8318	SIV/IV BCG	7	198000
8318	SIV/IV BCG	10	6100000
8318	SIV/IV BCG	14	3530000
8318	SIV/IV BCG	17	1480000
8318	SIV/IV BCG	21	350000
8318	SIV/IV BCG	30	2250
8318	SIV/IV BCG	42	31700
8318	SIV/IV BCG	55	1570
8318	SIV/IV BCG	84	265
8318	SIV/IV BCG	133	367
8318	SIV/IV BCG	147	580
8318	SIV/IV BCG	168	269000
8318	SIV/IV BCG	181	136000
8318	SIV/IV BCG	238	107
8318	SIV/IV BCG	265	100
8318	SIV/IV BCG	279	114
8318	SIV/IV BCG	294	100
8318	SIV/IV BCG	309	116
8318	SIV/IV BCG	322	100
8318	SIV/IV BCG	342	178
8618	SIV/IV BCG	-7	100
8618	SIV/IV BCG	7	217000
8618	SIV/IV BCG	10	6220000
8618	SIV/IV BCG	14	2720000
8618	SIV/IV BCG	17	1610000
8618	SIV/IV BCG	21	244000
8618	SIV/IV BCG	27	128000
8618	SIV/IV BCG	42	7270
8618	SIV/IV BCG	56	3430
8618	SIV/IV BCG	84	2120
8618	SIV/IV BCG	126	1370
8618	SIV/IV BCG	140	670
8618	SIV/IV BCG	161	496000
8618	SIV/IV BCG	174	123000
8618	SIV/IV BCG	231	827
8618	SIV/IV BCG	266	447
8618	SIV/IV BCG	279	1440
8618	SIV/IV BCG	296	6450
8618	SIV/IV BCG	308	3340
8618	SIV/IV BCG	318	12900
8618	SIV/IV BCG	321	2910
8818	SIV/IV BCG	-7	100
8818	SIV/IV BCG	7	143000
8818	SIV/IV BCG	10	6720000
8818	SIV/IV BCG	14	2120000
8818	SIV/IV BCG	17	472000
8818	SIV/IV BCG	21	182000
8818	SIV/IV BCG	27	56000
8818	SIV/IV BCG	42	383
8818	SIV/IV BCG	56	100
8818	SIV/IV BCG	84	120
8818	SIV/IV BCG	126	161
8818	SIV/IV BCG	140	100
8818	SIV/IV BCG	161	425000
8818	SIV/IV BCG	174	369
8818	SIV/IV BCG	231	100
8818	SIV/IV BCG	258	100
8818	SIV/IV BCG	272	100
8818	SIV/IV BCG	287	100
8818	SIV/IV BCG	302	100
8818	SIV/IV BCG	315	100
8818	SIV/IV BCG	335	100
19318	SIV/IV BCG	-7	100
19318	SIV/IV BCG	10	9840000
19318	SIV/IV BCG	14	11800000
19318	SIV/IV BCG	17	1140000
19318	SIV/IV BCG	21	1940000
19318	SIV/IV BCG	43	4980
19318	SIV/IV BCG	56	310
19318	SIV/IV BCG	84	124
19318	SIV/IV BCG	126	113
19318	SIV/IV BCG	140	100
19318	SIV/IV BCG	162	3730000
19318	SIV/IV BCG	182	100
19318	SIV/IV BCG	231	100
19318	SIV/IV BCG	265	100
19318	SIV/IV BCG	280	100
19318	SIV/IV BCG	293	100
19318	SIV/IV BCG	307	100
19318	SIV/IV BCG	321	443
19318	SIV/IV BCG	357	100
19418	SIV/IV BCG	-7	100
19418	SIV/IV BCG	10	6950000
19418	SIV/IV BCG	14	3560000
19418	SIV/IV BCG	17	4980000
19418	SIV/IV BCG	21	141000
19418	SIV/IV BCG	43	5180
19418	SIV/IV BCG	56	908
19418	SIV/IV BCG	84	563
19418	SIV/IV BCG	126	122
19418	SIV/IV BCG	140	100
19418	SIV/IV BCG	162	12100000
19418	SIV/IV BCG	182	100
19418	SIV/IV BCG	231	100
19418	SIV/IV BCG	265	143
19418	SIV/IV BCG	280	501
19418	SIV/IV BCG	293	693
19418	SIV/IV BCG	307	1210
19418	SIV/IV BCG	321	750
19418	SIV/IV BCG	357	386
19518	SIV/IV BCG	-7	100
19518	SIV/IV BCG	10	4460000
19518	SIV/IV BCG	14	2920000
19518	SIV/IV BCG	17	1660000
19518	SIV/IV BCG	21	294000
19518	SIV/IV BCG	43	113000
19518	SIV/IV BCG	56	36500
19518	SIV/IV BCG	84	111000
19518	SIV/IV BCG	126	437000
19518	SIV/IV BCG	140	271000
19518	SIV/IV BCG	162	23700000
19518	SIV/IV BCG	182	687000
19518	SIV/IV BCG	231	2890000
19518	SIV/IV BCG	265	1170000
19518	SIV/IV BCG	280	2710000
19518	SIV/IV BCG	293	2430000
19518	SIV/IV BCG	307	1960000
19518	SIV/IV BCG	321	2200000
19618	SIV/IV BCG	-7	100
19618	SIV/IV BCG	10	11100000
19618	SIV/IV BCG	14	1840000
19618	SIV/IV BCG	17	526000
19618	SIV/IV BCG	21	153000
19618	SIV/IV BCG	43	2270
19618	SIV/IV BCG	56	100
19618	SIV/IV BCG	84	567
19618	SIV/IV BCG	126	100
19618	SIV/IV BCG	140	245
19618	SIV/IV BCG	162	27600
19618	SIV/IV BCG	182	100
19618	SIV/IV BCG	231	1470
19618	SIV/IV BCG	265	736
19618	SIV/IV BCG	280	6710
19618	SIV/IV BCG	293	1840
19618	SIV/IV BCG	307	2230
19618	SIV/IV BCG	321	3920
19618	SIV/IV BCG	357	6020
16319	SIV/IV BCG	0	100
16319	SIV/IV BCG	7	2420
16319	SIV/IV BCG	10	485000
16319	SIV/IV BCG	14	18800000
16319	SIV/IV BCG	17	3130000
16319	SIV/IV BCG	23	299000
16319	SIV/IV BCG	29	26700
16319	SIV/IV BCG	43	3280
16319	SIV/IV BCG	58	414
16319	SIV/IV BCG	125	100
16319	SIV/IV BCG	139	100
16319	SIV/IV BCG	157	1630000
16319	SIV/IV BCG	168	7880
16319	SIV/IV BCG	224	100
16319	SIV/IV BCG	252	100
16319	SIV/IV BCG	279	100
16319	SIV/IV BCG	294	100
16319	SIV/IV BCG	308	100
16319	SIV/IV BCG	338	100
17019	SIV/IV BCG	-28	100
17019	SIV/IV BCG	7	49500
17019	SIV/IV BCG	10	8730000
17019	SIV/IV BCG	14	2550000
17019	SIV/IV BCG	17	980000
17019	SIV/IV BCG	21	378000
17019	SIV/IV BCG	27	220000
17019	SIV/IV BCG	40	66000
17019	SIV/IV BCG	56	79300
17019	SIV/IV BCG	87	156000
17019	SIV/IV BCG	123	106000
17019	SIV/IV BCG	139	269000
17019	SIV/IV BCG	161	12200000
17019	SIV/IV BCG	263	470000
17019	SIV/IV BCG	277	464000
17219	SIV/IV BCG	-28	100
17219	SIV/IV BCG	7	22600
17219	SIV/IV BCG	10	1210000
17219	SIV/IV BCG	14	21500000
17219	SIV/IV BCG	17	4720000
17219	SIV/IV BCG	21	643000
17219	SIV/IV BCG	27	140000
17219	SIV/IV BCG	40	5130
17219	SIV/IV BCG	56	578
17219	SIV/IV BCG	87	322
17219	SIV/IV BCG	123	100
17219	SIV/IV BCG	139	100
17219	SIV/IV BCG	161	391
17219	SIV/IV BCG	172	189000
17219	SIV/IV BCG	263	100
17219	SIV/IV BCG	277	100
17319	SIV/IV BCG	-28	100
17319	SIV/IV BCG	7	312000
17319	SIV/IV BCG	10	10200000
17319	SIV/IV BCG	14	16000000
17319	SIV/IV BCG	17	8880000
17319	SIV/IV BCG	21	476000
17319	SIV/IV BCG	27	144000
17319	SIV/IV BCG	40	10300
17319	SIV/IV BCG	56	8860
17319	SIV/IV BCG	87	1090
17319	SIV/IV BCG	123	120
17319	SIV/IV BCG	139	199
17319	SIV/IV BCG	161	43800
17319	SIV/IV BCG	172	2040
17319	SIV/IV BCG	263	1470
17319	SIV/IV BCG	277	2720
17519	SIV/IV BCG	0	100
17519	SIV/IV BCG	7	20500
17519	SIV/IV BCG	10	1500000
17519	SIV/IV BCG	14	6430000
17519	SIV/IV BCG	17	2100000
17519	SIV/IV BCG	23	112000
17519	SIV/IV BCG	29	2620
17519	SIV/IV BCG	43	530
17519	SIV/IV BCG	58	515
17519	SIV/IV BCG	125	103
17519	SIV/IV BCG	139	147
17519	SIV/IV BCG	157	11600000
17519	SIV/IV BCG	168	213
17519	SIV/IV BCG	224	100
17519	SIV/IV BCG	252	248
17519	SIV/IV BCG	279	351
17519	SIV/IV BCG	294	220
17519	SIV/IV BCG	308	3530
17519	SIV/IV BCG	338	2360

## Sheet: 1B
NHP #	Group	Time Label	Viral load (ceq/mL plasma)
8518	SIV/Unvax	PreBCG	228000
8718	SIV/Unvax	PreBCG	862
9018	SIV/Unvax	PreBCG	157
17419	SIV/Unvax	PreBCG	1310
8518	SIV/Unvax	PostBCG 2 wks	234000
8718	SIV/Unvax	PostBCG 2 wks	100
9018	SIV/Unvax	PostBCG 2 wks	100
17419	SIV/Unvax	PostBCG 2 wks	10700
8518	SIV/Unvax	PostBCG 12 wks	813000
8718	SIV/Unvax	PostBCG 12 wks	100
9018	SIV/Unvax	PostBCG 12 wks	100
17419	SIV/Unvax	PostBCG 12 wks	100
8318	SIV/IV BCG	PreBCG	580
8618	SIV/IV BCG	PreBCG	670
8818	SIV/IV BCG	PreBCG	100
19318	SIV/IV BCG	PreBCG	100
19418	SIV/IV BCG	PreBCG	100
19518	SIV/IV BCG	PreBCG	271000
19618	SIV/IV BCG	PreBCG	245
16319	SIV/IV BCG	PreBCG	100
17019	SIV/IV BCG	PreBCG	269000
17219	SIV/IV BCG	PreBCG	100
17319	SIV/IV BCG	PreBCG	199
17519	SIV/IV BCG	PreBCG	147
8318	SIV/IV BCG	PostBCG 2 wks	269000
8618	SIV/IV BCG	PostBCG 2 wks	496000
8818	SIV/IV BCG	PostBCG 2 wks	425000
19318	SIV/IV BCG	PostBCG 2 wks	3730000
19418	SIV/IV BCG	PostBCG 2 wks	12100000
19518	SIV/IV BCG	PostBCG 2 wks	23700000
19618	SIV/IV BCG	PostBCG 2 wks	27600
16319	SIV/IV BCG	PostBCG 2 wks	1630000
17019	SIV/IV BCG	PostBCG 2 wks	12200000
17219	SIV/IV BCG	PostBCG 2 wks	189000
17319	SIV/IV BCG	PostBCG 2 wks	43800
17519	SIV/IV BCG	PostBCG 2 wks	11600000
8318	SIV/IV BCG	PostBCG 12 wks	107
8618	SIV/IV BCG	PostBCG 12 wks	827
8818	SIV/IV BCG	PostBCG 12 wks	100
19318	SIV/IV BCG	PostBCG 12 wks	100
19418	SIV/IV BCG	PostBCG 12 wks	100
19518	SIV/IV BCG	PostBCG 12 wks	2890000
19618	SIV/IV BCG	PostBCG 12 wks	1470
16319	SIV/IV BCG	PostBCG 12 wks	100
17019	SIV/IV BCG	PostBCG 12 wks	470000
17219	SIV/IV BCG	PostBCG 12 wks	100
17319	SIV/IV BCG	PostBCG 12 wks	1470
17519	SIV/IV BCG	PostBCG 12 wks	100
