# Supplementary material for: Intravenous Bacille Calmette–Guérin vaccination protects simian immunodeficiency virus-infected macaques from tuberculosis
Source: Nat Microbiol. 2023 Oct 9;8(11):2080–92. doi: 10.1038/s41564-023-01503-x (PMC10627825; doi:10.1038/s41564-023-01503-x)
Supplement: Supplementary file 5 — Source data for Fig. 2. [file 41564_2023_1503_MOESM5_ESM.xlsx]

## Sheet: 2A
NHP #	Group	Relative to BCG (wks)	Total Leukocytes per BAL collection	T cells per BAL collection	Alveolar Macrophages per BAL collection	B cells per BAL collection	NK cells per BAL collection	Neutrophils per BAL collection
18918	IV BCG	-1	6.51188	5.69389	6.32844	4.24538	3.98065	5.44432
18918	IV BCG	4	7.69723	7.58361	6.77959	5.21301	5.96232	6.23193
19018	IV BCG	-1	6.8293	5.20068	6.72599	4.02975	3.98595	5.94477
19018	IV BCG	4	7.63548	7.239	7.32675	4.83084	5.9776	6.17847
19018	IV BCG	12	6.77815	6.46132	6.37259	4.08155	4.87977	5.19641
19118	IV BCG	-1	6.87506	5.50986	6.81072	3.74159	3.74819	5.52819
19118	IV BCG	12	6.63347	6.19633	6.31471	3.67668	4.23081	4.97788
16219	IV BCG	4	6.66276	6.49125	5.78731	3.83185	4.74781	5.09745
16219	IV BCG	12	6.78533	6.48699	6.26065	3.82814	4.66713	5.21389
16919	IV BCG	-1	6.94201	5.75344	6.84311	4.3504	3.97998	5.76468
16919	IV BCG	4	6.80618	6.63648	6.01998	4.25254	4.90229	5.47161
16919	IV BCG	12	7.57634	7.4105	6.72934	4.418	5.19035	5.93321
16619	IV BCG	-1	6.8451	4.94728	6.80159	2.69426	3.95202	5.35467
16619	IV BCG	4	7.42325	7.10897	6.95805	4.26109	5.70054	6.4237
16619	IV BCG	12	7.14613	6.75463	6.73847	4.35532	5.37916	5.86358
17119	IV BCG	4	7.25527	7.10847	6.11053	4.63589	6.03713	5.90382
17119	IV BCG	12	7.11394	6.99801	6.21292	4.08776	5.33596	4.97271
8318	SIV/IV BCG	-1	6.53148	5.41889	6.42491	3.15685	3.93966	5.16038
8318	SIV/IV BCG	4	6.68124	6.57741	5.65335	3.53277	4.64636	5.14817
8618	SIV/IV BCG	-1	6.39794	5.27113	6.27695	3.37945	3.96928	5.35687
8618	SIV/IV BCG	4	6.76343	6.65444	5.66744	3.4569	5.34431	5.09018
8618	SIV/IV BCG	12	6.27875	6.06423	5.61404	3.97886	4.35036	4.41521
8818	SIV/IV BCG	-1	6.59106	5.68029	6.45428	3.51896	3.90296	4.78303
8818	SIV/IV BCG	4	7.39094	7.29828	6.21688	4.66122	5.45111	5.44001
8818	SIV/IV BCG	12	6.17609	5.98171	5.26087	3.79565	3.96726	4.30051
19318	SIV/IV BCG	4	7.07188	7.03955	6.39799	4.23797	5.33661	4.93476
19318	SIV/IV BCG	12	7.29003	7.05084	6.77675	4.58451	5.40849	4.9917
19418	SIV/IV BCG	-1	6.54407	5.70767	6.39668	4.39583	4.19101	5.19716
19418	SIV/IV BCG	4	6.75967	6.58658	6.08098	3.97669	4.65358	4.84821
19418	SIV/IV BCG	12	6.93952	6.76059	6.30611	4.30648	4.77145	5.29867
19518	SIV/IV BCG	-1	6.62839	5.84712	6.45861	3.73418	4.51319	5.23584
19518	SIV/IV BCG	12	7.24304	6.98045	6.78548	4.33476	5.31968	5.40746
19618	SIV/IV BCG	-1	6.54407	5.71709	6.39514	3.66478	4.02358	5.06352
19618	SIV/IV BCG	4	7.37107	7.19088	6.6884	5.34064	5.69306	5.37852
19618	SIV/IV BCG	12	7.36736	7.20497	6.65401	4.59357	5.18993	5.53135
17019	SIV/IV BCG	-1	7.09342	6.20691	6.86558	4.5906	4.93646	6.29601
17019	SIV/IV BCG	4	7.34242	7.03955	6.78662	4.22859	5.26439	6.40013
17219	SIV/IV BCG	4	6.72428	6.56919	5.70967	3.54886	4.39109	5.53702
17319	SIV/IV BCG	-1	6.69897	5.59665	6.57423	3.44144	4.18297	5.04148
17319	SIV/IV BCG	4	6.69897	6.44978	6.06804	4.33878	5.04099	5.32663
16319	SIV/IV BCG	-1	6.68124	5.2734	6.53344	3.84943	3.83188	4.96337
16319	SIV/IV BCG	4	7.80618	7.69627	6.83736	5.07495	6.01159	6.20404
16319	SIV/IV BCG	12	6.89209	6.69806	6.31179	4.32801	4.47435	4.94727
17519	SIV/IV BCG	-1	7.01703	5.75727	6.55304	4.30809	3.96359	6.66909
17519	SIV/IV BCG	4	6.75587	6.63212	5.97353	4.13557	4.50395	4.92523
17519	SIV/IV BCG	12	6.97313	6.73774	6.45734	4.22666	4.6214	5.42501
Log10-transformed

## Sheet: 2B
NHP #	Group	Relative to BCG (wks)	MAIT cells per BAL collection	Vγ9+ γδ T cells per BAL collection	CD4+ T cells per BAL collection	CD8+ T cells per BAL collection
18918	IV BCG	-1	4.01605	4.03694	5.32015	5.27379
18918	IV BCG	4	6.57577	6.41847	7.176	7.05279
19018	IV BCG	-1	3.22003	4.03664	4.88941	4.76163
19018	IV BCG	4	6.37909	6.30716	6.81185	6.71169
19018	IV BCG	12	5.33255	5.01356	6.21244	5.91386
19118	IV BCG	-1	3.4515	3.90873	5.28733	5.01964
19118	IV BCG	12	4.98076	4.82907	5.95577	5.63692
16219	IV BCG	4	5.43767	5.81143	5.69683	6.07186
16219	IV BCG	12	4.56342	5.32908	6.19331	6.00746
16919	IV BCG	-1	3.5995	4.57572	5.24129	5.43131
16919	IV BCG	4	6.01508	5.61265	6.04211	6.08058
16919	IV BCG	12	5.35318	5.96178	7.03173	7.08833
16619	IV BCG	-1	2.55408	3.60293	4.60422	4.41853
16619	IV BCG	4	4.79565	6.54982	6.27632	6.83566
16619	IV BCG	12	4.86394	5.6355	6.34861	6.36921
17119	IV BCG	4	5.95827	6.47091	6.63259	6.47008
17119	IV BCG	12	5.42093	6.04046	6.66333	6.42311
8318	SIV/IV BCG	-1	2.73931	4.38684	5.04367	5.0174
8318	SIV/IV BCG	4	5.04329	5.601	6.32035	6.02003
8618	SIV/IV BCG	-1	3.09139	4.08017	4.85078	4.92235
8618	SIV/IV BCG	4	2.19366	5.25936	6.36619	6.28484
8618	SIV/IV BCG	12	3.98247	4.79897	5.86186	5.51937
8818	SIV/IV BCG	-1	3.32834	4.01836	4.86294	5.53758
8818	SIV/IV BCG	4	5.87888	6.42987	6.89928	6.89995
8818	SIV/IV BCG	12	3.11141	4.9433	5.68609	5.54707
19318	SIV/IV BCG	4	5.35007	6.14594	6.25692	6.63875
19318	SIV/IV BCG	12	5.34274	6.08456	6.73732	6.61123
19418	SIV/IV BCG	-1	3.8991	4.35987	5.23823	5.42152
19418	SIV/IV BCG	4	4.80781	5.13097	6.06997	6.35872
19418	SIV/IV BCG	12	5.08601	5.29853	6.40346	6.43462
19518	SIV/IV BCG	-1	1.58702	4.77763	5.11508	5.65389
19518	SIV/IV BCG	12	5.08526	5.79658	5.66671	6.89926
19618	SIV/IV BCG	-1	1.87591	4.80753	5.21599	5.41496
19618	SIV/IV BCG	4	5.94339	6.1804	6.75127	6.82575
19618	SIV/IV BCG	12	5.78524	6.09457	6.917	6.74678
17019	SIV/IV BCG	-1	3.80191	4.77064	5.71867	5.94935
17019	SIV/IV BCG	4	5.32501	6.25231	5.92554	6.89088
17219	SIV/IV BCG	4	5.04359	5.63354	6.11768	6.2205
17319	SIV/IV BCG	-1	3.24909	3.94938	5.00543	5.42256
17319	SIV/IV BCG	4	4.60797	5.28102	5.72766	6.28268
16319	SIV/IV BCG	-1	2.69021	4.31786	4.5702	5.02293
16319	SIV/IV BCG	4	6.4915	6.52775	6.95563	7.50256
16319	SIV/IV BCG	12	5.21224	5.58231	6.1999	6.3888
17519	SIV/IV BCG	-1	4.31323	4.54816	5.03895	5.57217
17519	SIV/IV BCG	4	5.17278	5.44641	5.98205	6.42037
17519	SIV/IV BCG	12	5.27595	5.50886	6.34407	6.35181
Log10-transformed

## Sheet: 2C
NHP #	Group	Relative to BCG (wks)	Cytokine-producing CD4+ T cell count (IFNγ, TNF, or IL-2)	Cytokine-producing CD8+ T cell count (IFNγ, TNF, or IL-2)
18918	IV BCG	-1	0	0
18918	IV BCG	4	6.3605	0
18918	IV BCG	12	0	0
19018	IV BCG	-1	0	0
19018	IV BCG	4	6.37042	4.46373
19018	IV BCG	12	5.40601	3.8943
19118	IV BCG	-1	0	0
19118	IV BCG	12	5.0663	3.54962
16219	IV BCG	-1	0	0
16219	IV BCG	4	5.16532	4.33844
16219	IV BCG	12	5.62591	4.30756
16919	IV BCG	-1	0	0
16919	IV BCG	4	5.31122	4.25696
16919	IV BCG	12	6.57564	0
16619	IV BCG	-1	0	0
16619	IV BCG	4	5.62208	4.78411
17119	IV BCG	-1	0	0
17119	IV BCG	4	6.05153	5.3078
17119	IV BCG	12	6.29712	5.40806
8318	SIV/IV BCG	12	0	0
8618	SIV/IV BCG	12	5.09463	3.78417
8818	SIV/IV BCG	12	0	0
19318	SIV/IV BCG	4	5.63502	4.63353
19318	SIV/IV BCG	12	6.47155	4.78765
19418	SIV/IV BCG	-1	0	0
19418	SIV/IV BCG	4	4.82942	4.0743
19418	SIV/IV BCG	12	5.53364	4.65278
19518	SIV/IV BCG	-1	0	0
19518	SIV/IV BCG	4	0	0
19518	SIV/IV BCG	12	4.26253	0
19618	SIV/IV BCG	-1	0	0
19618	SIV/IV BCG	4	6.01928	0
19618	SIV/IV BCG	12	6.50402	0
17019	SIV/IV BCG	-1	0	0
17019	SIV/IV BCG	4	5.39904	5.09711
17219	SIV/IV BCG	-1	0	0
16319	SIV/IV BCG	-1	1.60286	0
16319	SIV/IV BCG	4	6.33927	5.51979
16319	SIV/IV BCG	12	4.84813	0
17519	SIV/IV BCG	-1	0	0
17519	SIV/IV BCG	4	4.09281	3.6745
17519	SIV/IV BCG	12	4.62606	3.75999
Log10-transformed

## Sheet: 2D
NHP #	Group	Relative to BCG (wks)	Cytokine-producing CD4+ T cell count (IL-17A)	Cytokine-producing CD8+ T cell count (IL-17A)
18918	IV BCG	-1	0	0
18918	IV BCG	4	4.96436	5.31033
18918	IV BCG	12	0	0
19018	IV BCG	-1	0	0
19018	IV BCG	4	5.38661	6.0644
19018	IV BCG	12	4.39219	0
19118	IV BCG	-1	0	0
19118	IV BCG	12	3.77886	0
16219	IV BCG	-1	0	0
16219	IV BCG	4	3.60874	0
16219	IV BCG	12	4.27156	0
16919	IV BCG	-1	0	0
16919	IV BCG	4	3.27097	0
16919	IV BCG	12	4.8594	0
16619	IV BCG	-1	0	0
16619	IV BCG	4	4.33497	0
17119	IV BCG	-1	0	0
17119	IV BCG	4	3.44837	0
17119	IV BCG	12	4.92141	6.34809
8318	SIV/IV BCG	12	0	0
8618	SIV/IV BCG	12	3.58248	0
8818	SIV/IV BCG	12	0	0
19318	SIV/IV BCG	4	3.97022	0
19318	SIV/IV BCG	12	5.24442	0
19418	SIV/IV BCG	-1	0	0
19418	SIV/IV BCG	4	3.05106	0
19418	SIV/IV BCG	12	4.29871	0
19518	SIV/IV BCG	-1	0	0
19518	SIV/IV BCG	4	0	0
19518	SIV/IV BCG	12	2.41014	0
19618	SIV/IV BCG	-1	0	0
19618	SIV/IV BCG	4	4.33055	0
19618	SIV/IV BCG	12	5.41366	0
17019	SIV/IV BCG	-1	0	5.08141
17019	SIV/IV BCG	4	4.03887	0
17219	SIV/IV BCG	-1	0	0
16319	SIV/IV BCG	-1	0	0
16319	SIV/IV BCG	4	5.15895	0
16319	SIV/IV BCG	12	3.0707	0
17519	SIV/IV BCG	-1	0	0
17519	SIV/IV BCG	4	2.58926	0
17519	SIV/IV BCG	12	3.27201	0
Log10-transformed
