# Supplementary material for: Intravenous Bacille Calmette–Guérin vaccination protects simian immunodeficiency virus-infected macaques from tuberculosis
Source: Nat Microbiol. 2023 Oct 9;8(11):2080–92. doi: 10.1038/s41564-023-01503-x (PMC10627825; doi:10.1038/s41564-023-01503-x)
Supplement: Supplementary file 6 — Source data for Fig. 3. [file 41564_2023_1503_MOESM6_ESM.xlsx]

## Sheet: 3A
NHP #	Group	Relative to BCG (wks)	% T cells (of Leukocytes)	% Monocytes (of Leukocytes)	% B cells (of Leukocytes)	% NK cells (of Leukocytes)	% mDCs (of Leukocytes)	% pDCs (of Leukocytes)
18918	IV BCG	-1	30.1	33.0024	10.3	0.89811	0.519295	0.0979053
18918	IV BCG	4	44.8	16.3631	3.89	1.82013	1.18084	0.0406957
18918	IV BCG	12	43.1	21.0668	6.37	2.33466	0.73637	0.0794352
19018	IV BCG	-1	53.5	16.8913	7.43	3.33486	0.329311	0.10091
19018	IV BCG	4	46.1	16.3784	1.88	3.44172	0.726603	0.0102289
19018	IV BCG	12	61.3	8.33675	6.93	7.998	0.244179	0.0646018
19118	IV BCG	-1	39.5	11.7255	14.7	9.8536	0.378119	0.410223
19118	IV BCG	4	64.7	6.72516	3.6	10.2038	0.225943	0.0134511
19118	IV BCG	12	59.6	4.87078	6.65	12.3876	0.36708	0.213506
16219	IV BCG	-1	71.1	0.149315	14.4	0.70176	1.19895	0.0729482
16219	IV BCG	4	71.6	2.76409	12.4	0.14535	0.565086	0.0375848
16219	IV BCG	12	63.1	12.9791	9.85	1.68846	0.385751	0.205734
16919	IV BCG	-1	77.5	0.0508138	5.24	0.2673	1.26181	0.00462662
16919	IV BCG	4	77.8	3.93524	6.07	0.2926	1.03293	0.0654866
16919	IV BCG	12	64	10.5606	11.3	1.68012	0.290608	0.0708101
16619	IV BCG	-1	54.5	5.01943	14.3	4.7268	1.06901	0.27538
16619	IV BCG	4	72	0.390985	6.03	1.3668	1.83704	0
16619	IV BCG	12	50.1	14.9212	10.9	5.206	0.365331	0.0880969
17119	IV BCG	-1	85.8	2.15295	4.05	1.3311	0.231139	0.0681332
17119	IV BCG	4	87.4	0.751639	4.7	0.84411	0.201245	0
17119	IV BCG	12	72.7	9.05367	6.53	1.43715	0.267621	0.0741628
8318	SIV/IV BCG	-1	35.7	14.7116	26.1	1.6095	0.546706	0.633028
8318	SIV/IV BCG	4	38.3	9.74756	8.55	0.41106	1.20073	0.0253813
8618	SIV/IV BCG	-1	51.5	8.94652	16.5	5.9558	0.532393	0.439803
8618	SIV/IV BCG	4	43.7	14.5098	5.2	4.35456	0.492244	0.0184746
8618	SIV/IV BCG	12	44.7	7.68562	15.5	3.19872	0.213101	0.323846
8818	SIV/IV BCG	-1	53.1	8.10307	13.6	2.42034	0.5766	0.396412
8818	SIV/IV BCG	4	64.1	9.1839	5.94	1.02843	0.504437	0.0932163
8818	SIV/IV BCG	12	61.9	1.08749	13.3	0.13384	0.881823	0.0269367
19318	SIV/IV BCG	-1	37.4	17.9142	10.7	3.14732	1.19138	0.313576
19318	SIV/IV BCG	4	52.3	12.5666	8.03	1.54385	1.09611	0.171346
19318	SIV/IV BCG	12	40.4	20.0163	4.74	2.30112	1.389	0.326511
19418	SIV/IV BCG	-1	47	6.84353	18.5	10.7244	0.284109	0.162463
19418	SIV/IV BCG	4	60.1	6.47153	8.01	4.061	0.437956	0.0842858
19418	SIV/IV BCG	12	49.3	7.17434	8.95	18.7005	0.238179	0.159921
19518	SIV/IV BCG	-1	31.9	15.1249	17.7	7.824	0.433211	0.0812879
19518	SIV/IV BCG	4	42	16.9238	6.91	3.53408	1.94449	0.077402
19518	SIV/IV BCG	12	55.5	17.684	2.48	6.3232	1.06549	0.0521164
19618	SIV/IV BCG	-1	44.4	11.4213	17.6	10.1659	0.452214	0.100519
19618	SIV/IV BCG	4	48.9	13.9846	9.39	9.9064	0.816056	0.0449289
19618	SIV/IV BCG	12	51.5	6.47993	16.8	10.9324	0.457473	0.0730729
17019	SIV/IV BCG	-1	35.7	30.6291	10.7	3.12375	1.16923	0.156311
17019	SIV/IV BCG	4	31.5	23.0042	11.1	0.78257	3.93434	0.21679
17019	SIV/IV BCG	12	14.3	44.4366	9.53	0.59566	6.49903	0.278357
17219	SIV/IV BCG	-1	49.7	20.256	13.9	0.50552	0.817339	0.260352
17219	SIV/IV BCG	4	50.2	15.5789	3.17	0.1748	1.18845	0.0342297
17219	SIV/IV BCG	12	31.8	22.8441	16	0.12312	2.05312	0.959989
17319	SIV/IV BCG	-1	25.1	18.4095	20.1	15.4944	0.924567	0.117003
17319	SIV/IV BCG	4	37.5	9.26424	19.1	6.1466	1.0402	0.0156029
17319	SIV/IV BCG	12	23.8	18.4654	29.3	4.44404	1.0878	0.161235
16319	SIV/IV BCG	-1	46.8	18.5233	3.92	15.68	0.461575	0.812688
16319	SIV/IV BCG	4	69.5	10.5156	5.54	6.0756	0.288332	0.0666575
16319	SIV/IV BCG	12	55.6	13.4743	7.44	10.7876	0.398396	0.217569
17519	SIV/IV BCG	-1	75.4	4.32295	7.79	1.2561	0.157195	0.0835151
17519	SIV/IV BCG	4	67.3	6.09038	6.76	0.90468	0.276696	0.0206025
17519	SIV/IV BCG	12	58.6	7.71073	9.43	0.52752	0.337467	0.109402

## Sheet: 3B
NHP #	Group	Relative to BCG (wks)	% MAIT cells (of T cells)	% Vγ9+ γδ T cells (of T cells)	% CD4+ T cells (of T cells)	% CD8+ T cells (of T cells)
18918	IV BCG	-1	0.73	1.36459	36.3678	39.8762
18918	IV BCG	4	7.7	3.07543	37.2837	32.4312
18918	IV BCG	12	5.39	2.52383	23.5485	51.7569
19018	IV BCG	-1	1.05	3.67386	30.0608	36.295
19018	IV BCG	4	3.24	3.80673	36.4187	29.3562
19018	IV BCG	12	1.89	3.58646	22.8925	41.4286
19118	IV BCG	-1	3.36	0.837748	36.7858	47.0821
19118	IV BCG	4	31.6	3.43348	24.8991	28.9269
19118	IV BCG	12	18.4	1.49661	27.7843	42.0267
16219	IV BCG	-1	0.095	0.0761509	42.2449	23.4913
16219	IV BCG	4	8.16	1.34803	52.5414	15.1864
16219	IV BCG	12	0.81	0.447249	35.5955	34.0479
16919	IV BCG	-1	0.19	0.177012	23.2188	53.6504
16919	IV BCG	4	13.2	1.60337	45.1763	27.3025
16919	IV BCG	12	3.78	2.0486	29.9457	47.1098
16619	IV BCG	-1	1.23	2.33235	48.5789	35.7198
16619	IV BCG	4	2.83	2.28118	64.4112	12.9361
16619	IV BCG	12	5.68	6.79934	45.3413	32.4975
17119	IV BCG	-1	0.39	0.305208	36.53	26.9835
17119	IV BCG	4	0.63	0.422643	54.912	13.2914
17119	IV BCG	12	0.82	0.680556	32.763	29.6519
8318	SIV/IV BCG	-1	1.75	2.51091	32.5271	36.1513
8318	SIV/IV BCG	4	1.93	3.80229	35.4576	16.7235
8618	SIV/IV BCG	-1	1.21	3.21865	29.488	50.959
8618	SIV/IV BCG	4	3.21	4.65539	32.5029	36.6633
8618	SIV/IV BCG	12	1.08	1.46353	42.5783	41.7324
8818	SIV/IV BCG	-1	0.51	1.16521	41.5608	33.0751
8818	SIV/IV BCG	4	5.08	5.51196	42.2246	24.5655
8818	SIV/IV BCG	12	0.61	0.69316	48.8566	30.9751
19318	SIV/IV BCG	-1	1.29	2.24258	32.4607	48.4625
19318	SIV/IV BCG	4	2.81	5.47911	39.2426	39.3302
19318	SIV/IV BCG	12	1.5	2.36149	34.3148	49.4619
19418	SIV/IV BCG	-1	2.3	1.47298	31.9146	49.0855
19418	SIV/IV BCG	4	14.8	4.65514	33.7814	35.7866
19418	SIV/IV BCG	12	6.09	1.82659	25.9563	56.6401
19518	SIV/IV BCG	-1	1.36	1.95617	27.4616	54.5508
19518	SIV/IV BCG	4	5.28	5.77075	15.4551	56.7808
19518	SIV/IV BCG	12	4.77	3.32899	16.0986	64.9252
19618	SIV/IV BCG	-1	1.81	0.802966	42.7489	37.3821
19618	SIV/IV BCG	4	11.8	5.31585	34.333	30.947
19618	SIV/IV BCG	12	3.36	0.611204	43.9938	36.3345
17019	SIV/IV BCG	-1	0.57	0.688897	38.5743	34.0313
17019	SIV/IV BCG	4	5.21	7.06681	26.9064	32.6184
17019	SIV/IV BCG	12	1.13	0.688731	31.3505	27.38
17219	SIV/IV BCG	-1	1.8	1.40242	24.2404	57.8401
17219	SIV/IV BCG	4	22.2	8.63118	29.7338	23.9163
17219	SIV/IV BCG	12	1.43	1.99773	31.5628	48.7873
17319	SIV/IV BCG	-1	1.23	1.69698	36.8089	45.6652
17319	SIV/IV BCG	4	17.9	4.34322	32.7581	29.4471
17319	SIV/IV BCG	12	2.34	1.55214	37.3636	45.4821
16319	SIV/IV BCG	-1	4.56	2.7556	18.7918	61.5249
16319	SIV/IV BCG	4	13.4	8.57657	23.1131	46.5324
16319	SIV/IV BCG	12	7.49	5.22621	28.3263	47.8972
17519	SIV/IV BCG	-1	1.66	2.26918	26.1157	58.6425
17519	SIV/IV BCG	4	10.5	7.56844	24.8942	46.1414
17519	SIV/IV BCG	12	5.25	4.29698	27.2704	52.6754
