# Supplementary material for: Intravenous Bacille Calmette–Guérin vaccination protects simian immunodeficiency virus-infected macaques from tuberculosis
Source: Nat Microbiol. 2023 Oct 9;8(11):2080–92. doi: 10.1038/s41564-023-01503-x (PMC10627825; doi:10.1038/s41564-023-01503-x)
Supplement: Supplementary file 7 — Source data for Fig. 4. [file 41564_2023_1503_MOESM7_ESM.xlsx]

## Sheet: 4A
NHP #	Group	Relative to BCG (wks)	% Cytokine-producing CD4+ T cells (IFNγ, TNF, IL-2 or CD154)
18918	IV BCG	-1	0.15
18918	IV BCG	4	0.49
18918	IV BCG	12	0.54
18918	IV BCG	24	0
19018	IV BCG	-1	0.15
19018	IV BCG	4	4.603
19018	IV BCG	12	0.37
19018	IV BCG	24	0
19118	IV BCG	-1	0
19118	IV BCG	4	0.75
19118	IV BCG	12	0.185
19118	IV BCG	24	0
16219	IV BCG	-1	0
16219	IV BCG	4	0.31
16219	IV BCG	12	0.19
16219	IV BCG	24	0.23
16919	IV BCG	-1	0
16919	IV BCG	4	0.62
16919	IV BCG	12	1.12
16919	IV BCG	24	0.78
16619	IV BCG	-1	0
16619	IV BCG	4	0.64
16619	IV BCG	12	2.14
16619	IV BCG	24	1.22
17119	IV BCG	-1	0
17119	IV BCG	4	0.2
17119	IV BCG	12	0.159
17119	IV BCG	24	0.14
8318	SIV/IV BCG	-1	0
8318	SIV/IV BCG	4	0.42
8318	SIV/IV BCG	24	1.58
8618	SIV/IV BCG	-1	0
8618	SIV/IV BCG	4	5.32
8618	SIV/IV BCG	12	0.14
8618	SIV/IV BCG	24	0
8818	SIV/IV BCG	-1	0
8818	SIV/IV BCG	4	1.09
8818	SIV/IV BCG	12	0
8818	SIV/IV BCG	24	0.51
19318	SIV/IV BCG	-1	0.15
19318	SIV/IV BCG	4	0.32
19318	SIV/IV BCG	12	0.29
19318	SIV/IV BCG	24	0.26
19418	SIV/IV BCG	-1	0
19418	SIV/IV BCG	4	0.957
19418	SIV/IV BCG	12	0.308
19418	SIV/IV BCG	24	0
19518	SIV/IV BCG	-1	0.12
19518	SIV/IV BCG	4	0.25
19518	SIV/IV BCG	12	0
19618	SIV/IV BCG	-1	0
19618	SIV/IV BCG	4	0.67
19618	SIV/IV BCG	12	0.308
19618	SIV/IV BCG	24	0.19
17019	SIV/IV BCG	-1	0
17019	SIV/IV BCG	4	1.625
17019	SIV/IV BCG	12	0.47
17019	SIV/IV BCG	24	0
17219	SIV/IV BCG	-1	0
17219	SIV/IV BCG	4	6.03
17219	SIV/IV BCG	12	0
17219	SIV/IV BCG	24	0
17319	SIV/IV BCG	-1	0
17319	SIV/IV BCG	4	4.1
17319	SIV/IV BCG	12	0.318
17319	SIV/IV BCG	24	0.31
16319	SIV/IV BCG	-1	0.21
16319	SIV/IV BCG	4	5.61
16319	SIV/IV BCG	12	1.719
16319	SIV/IV BCG	24	0.81
17519	SIV/IV BCG	-1	0
17519	SIV/IV BCG	4	2.82
17519	SIV/IV BCG	12	0.28
17519	SIV/IV BCG	24	0.41

## Sheet: 4B
NHP #	Group	Relative to BCG (wks)	% Cytokine-producing CD8+ T cells (IFNγ, TNF, or IL-2)
18918	IV BCG	-1	0.11
18918	IV BCG	4	0
18918	IV BCG	12	0
18918	IV BCG	24	0
19018	IV BCG	-1	0
19018	IV BCG	4	0.716
19018	IV BCG	12	0
19018	IV BCG	24	0
19118	IV BCG	-1	0
19118	IV BCG	4	0
19118	IV BCG	12	0
19118	IV BCG	24	0
16219	IV BCG	-1	0
16219	IV BCG	4	0
16219	IV BCG	12	0
16219	IV BCG	24	0.09
16919	IV BCG	-1	0
16919	IV BCG	4	0
16919	IV BCG	12	0.079
16919	IV BCG	24	0.058
16619	IV BCG	-1	0
16619	IV BCG	4	0
16619	IV BCG	12	0.21
16619	IV BCG	24	0.17
17119	IV BCG	-1	0
17119	IV BCG	4	0
17119	IV BCG	12	0
17119	IV BCG	24	0
8318	SIV/IV BCG	-1	0.17
8318	SIV/IV BCG	4	0
8318	SIV/IV BCG	24	0.11
8618	SIV/IV BCG	-1	0
8618	SIV/IV BCG	4	0.38
8618	SIV/IV BCG	12	0.26
8618	SIV/IV BCG	24	0.19
8818	SIV/IV BCG	-1	0
8818	SIV/IV BCG	4	0.051
8818	SIV/IV BCG	12	0
8818	SIV/IV BCG	24	0.1
19318	SIV/IV BCG	-1	0.11
19318	SIV/IV BCG	4	0.07
19318	SIV/IV BCG	12	0
19318	SIV/IV BCG	24	0.07
19418	SIV/IV BCG	-1	0.065
19418	SIV/IV BCG	4	0.163
19418	SIV/IV BCG	12	0.05
19418	SIV/IV BCG	24	0
19518	SIV/IV BCG	-1	0.26
19518	SIV/IV BCG	4	0
19518	SIV/IV BCG	12	0.13
19618	SIV/IV BCG	-1	0
19618	SIV/IV BCG	4	0
19618	SIV/IV BCG	12	0
19618	SIV/IV BCG	24	0
17019	SIV/IV BCG	-1	0.06
17019	SIV/IV BCG	4	0.13
17019	SIV/IV BCG	12	0.96
17019	SIV/IV BCG	24	0.05
17219	SIV/IV BCG	-1	0
17219	SIV/IV BCG	4	0.983
17219	SIV/IV BCG	12	0
17219	SIV/IV BCG	24	0.2
17319	SIV/IV BCG	-1	0
17319	SIV/IV BCG	4	0.19
17319	SIV/IV BCG	12	0.07
17319	SIV/IV BCG	24	0
16319	SIV/IV BCG	-1	0.106
16319	SIV/IV BCG	4	0.088
16319	SIV/IV BCG	12	0.1
16319	SIV/IV BCG	24	0
17519	SIV/IV BCG	-1	0
17519	SIV/IV BCG	4	0.052
17519	SIV/IV BCG	12	0.07
17519	SIV/IV BCG	24	0

## Sheet: 4C
NHP #	Group	Relative to Mtb (wks)	% Cytokine-producing CD4+ T cells (IFNγ, TNF, IL-2 or CD154)
15719	Unvax	-4	0
15719	Unvax	12	1.47
15819	Unvax	-4	0
15819	Unvax	12	0.164
15919	Unvax	-4	0
15919	Unvax	12	0.21
16019	Unvax	-4	0
16019	Unvax	12	0.91
16119	Unvax	-4	0
16119	Unvax	12	0.33
16419	Unvax	-4	0
16419	Unvax	12	0.72
16519	Unvax	-4	0
16519	Unvax	12	0.7
16719	Unvax	-4	0
16719	Unvax	12	1.067
18918	IV BCG	-4	0.12
18918	IV BCG	12	0
19018	IV BCG	-4	0
19018	IV BCG	12	0
19118	IV BCG	-4	0
19118	IV BCG	12	0
16219	IV BCG	-4	0
16219	IV BCG	12	0
16919	IV BCG	-4	0
16919	IV BCG	12	0
16619	IV BCG	-4	0
16619	IV BCG	12	0
17119	IV BCG	-4	0
17119	IV BCG	12	0
8518	SIV/Unvax	-4	0.57
8518	SIV/Unvax	12	2.94
8718	SIV/Unvax	-4	0
8718	SIV/Unvax	12	0.244
9018	SIV/Unvax	-4	0
9018	SIV/Unvax	12	0.51
17419	SIV/Unvax	-4	0.14
17419	SIV/Unvax	12	0.13
8318	SIV/IV BCG	12	0
8618	SIV/IV BCG	-4	0
8618	SIV/IV BCG	12	0
8818	SIV/IV BCG	-4	0.16
8818	SIV/IV BCG	12	0.13
19318	SIV/IV BCG	-4	0
19318	SIV/IV BCG	12	0.08
19418	SIV/IV BCG	-4	0
19418	SIV/IV BCG	12	0
19518	SIV/IV BCG	-4	0
19518	SIV/IV BCG	12	0
19618	SIV/IV BCG	-4	0
19618	SIV/IV BCG	12	0.06
17019	SIV/IV BCG	-4	0.15
17019	SIV/IV BCG	12	0
17219	SIV/IV BCG	-4	0
17219	SIV/IV BCG	12	0
17319	SIV/IV BCG	-4	0
17319	SIV/IV BCG	12	0
16319	SIV/IV BCG	-4	0.079
16319	SIV/IV BCG	12	0.08
17519	SIV/IV BCG	-4	0
17519	SIV/IV BCG	12	0.07

## Sheet: 4D
NHP #	Group	Relative to Mtb (wks)	% Cytokine-producing CD8+ T cells (IFNγ, TNF, or IL-2)
15719	Unvax	-4	0
15719	Unvax	12	0
15819	Unvax	-4	0
15819	Unvax	12	0
15919	Unvax	-4	0
15919	Unvax	12	0
16019	Unvax	-4	0
16019	Unvax	12	0.1
16119	Unvax	-4	0
16119	Unvax	12	0.15
16419	Unvax	-4	0
16419	Unvax	12	0.09
16519	Unvax	-4	0
16519	Unvax	12	0
16719	Unvax	-4	0.1
16719	Unvax	12	0
18918	IV BCG	-4	0
18918	IV BCG	12	0
19018	IV BCG	-4	0
19018	IV BCG	12	0
19118	IV BCG	-4	0
19118	IV BCG	12	0
16219	IV BCG	-4	0
16219	IV BCG	12	0
16919	IV BCG	-4	0
16919	IV BCG	12	0
16619	IV BCG	-4	0
16619	IV BCG	12	0
17119	IV BCG	-4	0
17119	IV BCG	12	0
8518	SIV/Unvax	-4	0
8518	SIV/Unvax	12	0.134
8718	SIV/Unvax	-4	0
8718	SIV/Unvax	12	0
9018	SIV/Unvax	-4	0
9018	SIV/Unvax	12	0
17419	SIV/Unvax	-4	0
17419	SIV/Unvax	12	0.09
8318	SIV/IV BCG	12	0
8618	SIV/IV BCG	-4	0.18
8618	SIV/IV BCG	12	0.16
8818	SIV/IV BCG	-4	0
8818	SIV/IV BCG	12	0
19318	SIV/IV BCG	-4	0
19318	SIV/IV BCG	12	0
19418	SIV/IV BCG	-4	0
19418	SIV/IV BCG	12	0
19518	SIV/IV BCG	-4	0
19518	SIV/IV BCG	12	0
19618	SIV/IV BCG	-4	0
19618	SIV/IV BCG	12	0
17019	SIV/IV BCG	-4	0.61
17019	SIV/IV BCG	12	0
17219	SIV/IV BCG	-4	0
17219	SIV/IV BCG	12	0
17319	SIV/IV BCG	-4	0
17319	SIV/IV BCG	12	0
16319	SIV/IV BCG	-4	0
16319	SIV/IV BCG	12	0
17519	SIV/IV BCG	-4	0
17519	SIV/IV BCG	12	0

## Sheet: 4E
NHP #	Group	Time point	SFU (200,000 cells/well)
15719	Unvax	Pre Mtb	21.5
15719	Unvax	Post Mtb	335.5
15819	Unvax	Pre Mtb	8
15819	Unvax	Post Mtb	148
15919	Unvax	Pre Mtb	1
15919	Unvax	Post Mtb	144
16019	Unvax	Pre Mtb	1.5
16019	Unvax	Post Mtb	610
16119	Unvax	Pre Mtb	3
16119	Unvax	Post Mtb	338
16419	Unvax	Pre Mtb	3
16419	Unvax	Post Mtb	121.5
16519	Unvax	Pre Mtb	0
16519	Unvax	Post Mtb	425
16719	Unvax	Pre Mtb	1
16719	Unvax	Post Mtb	54
18918	IV BCG	Pre Mtb	2
18918	IV BCG	Post Mtb	0
19018	IV BCG	Pre Mtb	0.5
19018	IV BCG	Post Mtb	1
19118	IV BCG	Pre Mtb	3.5
19118	IV BCG	Post Mtb	2
16219	IV BCG	Pre Mtb	1.5
16219	IV BCG	Post Mtb	1
16919	IV BCG	Pre Mtb	4
16919	IV BCG	Post Mtb	1
16619	IV BCG	Pre Mtb	0.5
16619	IV BCG	Post Mtb	3.5
17119	IV BCG	Pre Mtb	1
17119	IV BCG	Post Mtb	0
8718	SIV/Unvax	Pre Mtb	2.5
8718	SIV/Unvax	Post Mtb	103
9018	SIV/Unvax	Pre Mtb	2
9018	SIV/Unvax	Post Mtb	128
17419	SIV/Unvax	Pre Mtb	6
17419	SIV/Unvax	Post Mtb	32.5
6016	SIV/Unvax	Pre Mtb	6
6016	SIV/Unvax	Post Mtb	250
6416	SIV/Unvax	Pre Mtb	0.5
6416	SIV/Unvax	Post Mtb	650
6716	SIV/Unvax	Pre Mtb	2.5
6716	SIV/Unvax	Post Mtb	37
12415	SIV/Unvax	Pre Mtb	0
12415	SIV/Unvax	Post Mtb	416.5
12715	SIV/Unvax	Pre Mtb	0
12715	SIV/Unvax	Post Mtb	305.5
13015	SIV/Unvax	Pre Mtb	0
13015	SIV/Unvax	Post Mtb	175
13115	SIV/Unvax	Pre Mtb	0
13115	SIV/Unvax	Post Mtb	191.5
8318	SIV/IV BCG	Pre Mtb	1.5
8318	SIV/IV BCG	Post Mtb	0.5
8618	SIV/IV BCG	Pre Mtb	4
8618	SIV/IV BCG	Post Mtb	11
8818	SIV/IV BCG	Pre Mtb	12.5
8818	SIV/IV BCG	Post Mtb	1.5
19318	SIV/IV BCG	Pre Mtb	0
19318	SIV/IV BCG	Post Mtb	0
19418	SIV/IV BCG	Pre Mtb	0
19418	SIV/IV BCG	Post Mtb	0
19518	SIV/IV BCG	Pre Mtb	0.5
19518	SIV/IV BCG	Post Mtb	0
19618	SIV/IV BCG	Pre Mtb	0
19618	SIV/IV BCG	Post Mtb	0
17019	SIV/IV BCG	Pre Mtb	1.5
17019	SIV/IV BCG	Post Mtb	9.5
17219	SIV/IV BCG	Pre Mtb	3
17219	SIV/IV BCG	Post Mtb	0
17319	SIV/IV BCG	Pre Mtb	2
17319	SIV/IV BCG	Post Mtb	11
