# Supplementary material for: Intravenous Bacille Calmette–Guérin vaccination protects simian immunodeficiency virus-infected macaques from tuberculosis
Source: Nat Microbiol. 2023 Oct 9;8(11):2080–92. doi: 10.1038/s41564-023-01503-x (PMC10627825; doi:10.1038/s41564-023-01503-x)
Supplement: Supplementary file 8 — Source data for Fig. 5. [file 41564_2023_1503_MOESM8_ESM.xlsx]

## Sheet: 5A
NHP #	Group	Time point	AUC (Plasma IgG)
18918	IV BCG	Pre BCG	4.393
18918	IV BCG	Post BCG 12 wks	7.856
19018	IV BCG	Pre BCG	4.2
19018	IV BCG	Post BCG 12 wks	8.473
19118	IV BCG	Pre BCG	4.331
19118	IV BCG	Post BCG 12 wks	7.292
16219	IV BCG	Pre BCG	7.437
16219	IV BCG	Post BCG 12 wks	14.87
16919	IV BCG	Pre BCG	8.997
16919	IV BCG	Post BCG 12 wks	16.94
16619	IV BCG	Pre BCG	8.787
16619	IV BCG	Post BCG 12 wks	16.73
17119	IV BCG	Pre BCG	6.648
17119	IV BCG	Post BCG 12 wks	14.79
8318	SIV/IV BCG	Pre BCG	6.978
8318	SIV/IV BCG	Post BCG 12 wks	16.67
8618	SIV/IV BCG	Pre BCG	6.486
8618	SIV/IV BCG	Post BCG 12 wks	14.64
8818	SIV/IV BCG	Pre BCG	7.444
8818	SIV/IV BCG	Post BCG 12 wks	11.51
19318	SIV/IV BCG	Pre BCG	7.8
19318	SIV/IV BCG	Post BCG 12 wks	8.605
19418	SIV/IV BCG	Pre BCG	9.068
19418	SIV/IV BCG	Post BCG 12 wks	16.32
19518	SIV/IV BCG	Pre BCG	9.158
19518	SIV/IV BCG	Post BCG 12 wks	10.14
19618	SIV/IV BCG	Pre BCG	6.529
19618	SIV/IV BCG	Post BCG 12 wks	11.84
17019	SIV/IV BCG	Pre BCG	5.678
17019	SIV/IV BCG	Post BCG 12 wks	9.906
17219	SIV/IV BCG	Pre BCG	10.15
17219	SIV/IV BCG	Post BCG 12 wks	14.19
17319	SIV/IV BCG	Pre BCG	9.019
17319	SIV/IV BCG	Post BCG 12 wks	15.25

## Sheet: 5B
NHP #	Group	Time point	AUC (BALF IgG)
18918	IV BCG	Pre BCG	1.431
18918	IV BCG	Post BCG 12 wks	11.35
19018	IV BCG	Pre BCG	1.412
19018	IV BCG	Post BCG 12 wks	12.23
19118	IV BCG	Pre BCG	1.418
19118	IV BCG	Post BCG 12 wks	7.395
16219	IV BCG	Pre BCG	1.626
16219	IV BCG	Post BCG 12 wks	9.118
16919	IV BCG	Pre BCG	1.273
16919	IV BCG	Post BCG 12 wks	2.749
16619	IV BCG	Pre BCG	1.373
16619	IV BCG	Post BCG 12 wks	9.889
17119	IV BCG	Pre BCG	1.421
17119	IV BCG	Post BCG 12 wks	9.722
8318	SIV/IV BCG	Pre BCG	1.229
8318	SIV/IV BCG	Post BCG 12 wks	6.117
8618	SIV/IV BCG	Pre BCG	1.422
8618	SIV/IV BCG	Post BCG 12 wks	4.867
8818	SIV/IV BCG	Pre BCG	1.527
8818	SIV/IV BCG	Post BCG 12 wks	7.918
19318	SIV/IV BCG	Pre BCG	1.372
19318	SIV/IV BCG	Post BCG 12 wks	5.426
19418	SIV/IV BCG	Pre BCG	1.353
19418	SIV/IV BCG	Post BCG 12 wks	9.672
19518	SIV/IV BCG	Pre BCG	1.372
19518	SIV/IV BCG	Post BCG 12 wks	5.426
19618	SIV/IV BCG	Pre BCG	1.353
19618	SIV/IV BCG	Post BCG 12 wks	9.672
17019	SIV/IV BCG	Pre BCG	2.432
17019	SIV/IV BCG	Post BCG 12 wks	6.269
17219	SIV/IV BCG	Pre BCG	1.945
17219	SIV/IV BCG	Post BCG 12 wks	12.47
17319	SIV/IV BCG	Pre BCG	2.796
17319	SIV/IV BCG	Post BCG 12 wks	10.21

## Sheet: 5C
NHP #	Group	Time point	AUC (Plasma IgA)
18918	IV BCG	Pre BCG	1.591
18918	IV BCG	Post BCG 12 wks	2.537
19018	IV BCG	Pre BCG	2.748
19018	IV BCG	Post BCG 12 wks	4.433
19118	IV BCG	Pre BCG	2.606
19118	IV BCG	Post BCG 12 wks	3.946
16219	IV BCG	Pre BCG	2.771
16219	IV BCG	Post BCG 12 wks	3.755
16919	IV BCG	Pre BCG	3.349
16919	IV BCG	Post BCG 12 wks	5.008
16619	IV BCG	Pre BCG	2.741
16619	IV BCG	Post BCG 12 wks	4.895
17119	IV BCG	Pre BCG	2.372
17119	IV BCG	Post BCG 12 wks	3.815
8318	SIV/IV BCG	Pre BCG	2.91
8318	SIV/IV BCG	Post BCG 12 wks	8.541
8618	SIV/IV BCG	Pre BCG	3.163
8618	SIV/IV BCG	Post BCG 12 wks	5.998
8818	SIV/IV BCG	Pre BCG	3.145
8818	SIV/IV BCG	Post BCG 12 wks	4.219
19318	SIV/IV BCG	Pre BCG	2.956
19318	SIV/IV BCG	Post BCG 12 wks	2.977
19418	SIV/IV BCG	Pre BCG	2.5
19418	SIV/IV BCG	Post BCG 12 wks	6.533
19518	SIV/IV BCG	Pre BCG	2.811
19518	SIV/IV BCG	Post BCG 12 wks	3.129
19618	SIV/IV BCG	Pre BCG	2.224
19618	SIV/IV BCG	Post BCG 12 wks	5.851
17019	SIV/IV BCG	Pre BCG	2.283
17019	SIV/IV BCG	Post BCG 12 wks	3.079
17219	SIV/IV BCG	Pre BCG	2.526
17219	SIV/IV BCG	Post BCG 12 wks	3.527
17319	SIV/IV BCG	Pre BCG	2.543
17319	SIV/IV BCG	Post BCG 12 wks	5.715

## Sheet: 5D
NHP #	Group	Time point	AUC (BALF IgA)
18918	IV BCG	Pre BCG	1.219
18918	IV BCG	Post BCG 12 wks	3.128
19018	IV BCG	Pre BCG	1.257
19018	IV BCG	Post BCG 12 wks	2.963
19118	IV BCG	Pre BCG	1.306
19118	IV BCG	Post BCG 12 wks	3.699
16219	IV BCG	Pre BCG	1.31
16219	IV BCG	Post BCG 12 wks	2.525
16919	IV BCG	Pre BCG	1.351
16919	IV BCG	Post BCG 12 wks	2.374
16619	IV BCG	Pre BCG	1.273
16619	IV BCG	Post BCG 12 wks	2.749
17119	IV BCG	Pre BCG	0.8945
17119	IV BCG	Post BCG 12 wks	1.883
8318	SIV/IV BCG	Pre BCG	1.201
8318	SIV/IV BCG	Post BCG 12 wks	1.733
8618	SIV/IV BCG	Pre BCG	1.225
8618	SIV/IV BCG	Post BCG 12 wks	1.782
8818	SIV/IV BCG	Pre BCG	1.255
8818	SIV/IV BCG	Post BCG 12 wks	2.472
19318	SIV/IV BCG	Pre BCG	1.225
19318	SIV/IV BCG	Post BCG 12 wks	1.565
19418	SIV/IV BCG	Pre BCG	1.177
19418	SIV/IV BCG	Post BCG 12 wks	3.626
19518	SIV/IV BCG	Pre BCG	1.225
19518	SIV/IV BCG	Post BCG 12 wks	1.565
19618	SIV/IV BCG	Pre BCG	1.177
19618	SIV/IV BCG	Post BCG 12 wks	3.626
17019	SIV/IV BCG	Pre BCG	1.285
17019	SIV/IV BCG	Post BCG 12 wks	2.085
17219	SIV/IV BCG	Pre BCG	1.183
17219	SIV/IV BCG	Post BCG 12 wks	2.074
17319	SIV/IV BCG	Pre BCG	1.317
17319	SIV/IV BCG	Post BCG 12 wks	2.659

## Sheet: 5E
NHP #	Group	Time point	AUC (Plasma IgM)
18918	IV BCG	Pre BCG	7.295
18918	IV BCG	Post BCG 12 wks	7.468
19018	IV BCG	Pre BCG	7.146
19018	IV BCG	Post BCG 12 wks	7.669
19118	IV BCG	Pre BCG	7.393
19118	IV BCG	Post BCG 12 wks	8.145
16219	IV BCG	Pre BCG	7.67
16219	IV BCG	Post BCG 12 wks	12.46
16919	IV BCG	Pre BCG	13.55
16919	IV BCG	Post BCG 12 wks	13.83
16619	IV BCG	Pre BCG	12
16619	IV BCG	Post BCG 12 wks	14.42
17119	IV BCG	Pre BCG	9.595
17119	IV BCG	Post BCG 12 wks	13.97
8318	SIV/IV BCG	Pre BCG	11.15
8318	SIV/IV BCG	Post BCG 12 wks	11.13
8618	SIV/IV BCG	Pre BCG	11.47
8618	SIV/IV BCG	Post BCG 12 wks	12.88
8818	SIV/IV BCG	Pre BCG	13.51
8818	SIV/IV BCG	Post BCG 12 wks	12.49
19318	SIV/IV BCG	Pre BCG	12.43
19318	SIV/IV BCG	Post BCG 12 wks	10.87
19418	SIV/IV BCG	Pre BCG	11.87
19418	SIV/IV BCG	Post BCG 12 wks	12.44
19518	SIV/IV BCG	Pre BCG	14.57
19518	SIV/IV BCG	Post BCG 12 wks	14.04
19618	SIV/IV BCG	Pre BCG	11.34
19618	SIV/IV BCG	Post BCG 12 wks	13.6
17019	SIV/IV BCG	Pre BCG	11.39
17019	SIV/IV BCG	Post BCG 12 wks	13.41
17219	SIV/IV BCG	Pre BCG	12.47
17219	SIV/IV BCG	Post BCG 12 wks	13.16
17319	SIV/IV BCG	Pre BCG	12.5
17319	SIV/IV BCG	Post BCG 12 wks	13.66

## Sheet: 5F
NHP #	Group	Time point	AUC (BALF IgM)
18918	IV BCG	Pre BCG	1.593
18918	IV BCG	Post BCG 12 wks	7.414
19018	IV BCG	Pre BCG	1.539
19018	IV BCG	Post BCG 12 wks	8.2
19118	IV BCG	Pre BCG	1.709
19118	IV BCG	Post BCG 12 wks	5.119
16219	IV BCG	Pre BCG	1.629
16219	IV BCG	Post BCG 12 wks	4.575
16919	IV BCG	Pre BCG	1.273
16919	IV BCG	Post BCG 12 wks	2.749
16619	IV BCG	Pre BCG	1.394
16619	IV BCG	Post BCG 12 wks	2.979
17119	IV BCG	Pre BCG	1.573
17119	IV BCG	Post BCG 12 wks	5.543
8318	SIV/IV BCG	Pre BCG	1.514
8318	SIV/IV BCG	Post BCG 12 wks	3.267
8618	SIV/IV BCG	Pre BCG	1.675
8618	SIV/IV BCG	Post BCG 12 wks	3.098
8818	SIV/IV BCG	Pre BCG	1.792
8818	SIV/IV BCG	Post BCG 12 wks	4.976
19318	SIV/IV BCG	Pre BCG	1.343
19318	SIV/IV BCG	Post BCG 12 wks	3.756
19418	SIV/IV BCG	Pre BCG	1.396
19418	SIV/IV BCG	Post BCG 12 wks	3.35
19518	SIV/IV BCG	Pre BCG	1.343
19518	SIV/IV BCG	Post BCG 12 wks	3.756
19618	SIV/IV BCG	Pre BCG	1.396
19618	SIV/IV BCG	Post BCG 12 wks	3.35
17019	SIV/IV BCG	Pre BCG	2.665
17019	SIV/IV BCG	Post BCG 12 wks	3.403
17219	SIV/IV BCG	Pre BCG	2.291
17219	SIV/IV BCG	Post BCG 12 wks	4.133
17319	SIV/IV BCG	Pre BCG	2.558
17319	SIV/IV BCG	Post BCG 12 wks	4.675
