# Supplementary material for: Intravenous Bacille Calmette–Guérin vaccination protects simian immunodeficiency virus-infected macaques from tuberculosis
Source: Nat Microbiol. 2023 Oct 9;8(11):2080–92. doi: 10.1038/s41564-023-01503-x (PMC10627825; doi:10.1038/s41564-023-01503-x)
Supplement: Supplementary file 9 — Source data for Fig. 6. [file 41564_2023_1503_MOESM9_ESM.xlsx]

## Sheet: 6A
NHP #	Group	Relative to Mtb (wks)	Total Lung FDG Activity
15719	Unvax	0	0
15719	Unvax	4	12247.1
15719	Unvax	8	110612
15719	Unvax	12	119645
15819	Unvax	0	0
15819	Unvax	4	5393.5
15819	Unvax	8	94418.5
15819	Unvax	12	203119
15919	Unvax	0	0
15919	Unvax	4	1312.4
15919	Unvax	8	776.294
15919	Unvax	12	888.241
16019	Unvax	0	0
16019	Unvax	4	9132.7
16019	Unvax	8	14718.2
16019	Unvax	12	10045.7
16119	Unvax	0	0
16119	Unvax	4	978.538
16119	Unvax	8	75438.4
16119	Unvax	12	170899
16419	Unvax	0	0
16419	Unvax	4	10040.8
16419	Unvax	8	68661
16419	Unvax	12	217106
16519	Unvax	0	0
16519	Unvax	4	486.455
16519	Unvax	12	62842.4
16719	Unvax	0	0
16719	Unvax	4	127.945
16719	Unvax	8	536.136
16719	Unvax	12	522.974
18918	IV BCG	0	0
18918	IV BCG	4	0
18918	IV BCG	8	0
18918	IV BCG	12	0
19018	IV BCG	0	0
19018	IV BCG	4	0
19018	IV BCG	8	0
19018	IV BCG	12	0
19118	IV BCG	0	0
19118	IV BCG	4	0
19118	IV BCG	8	0
19118	IV BCG	12	0
16219	IV BCG	0	0
16219	IV BCG	4	0
16219	IV BCG	8	0
16219	IV BCG	12	0
16919	IV BCG	0	0
16919	IV BCG	4	0
16919	IV BCG	12	0
16619	IV BCG	0	0
16619	IV BCG	4	0
16619	IV BCG	8	0
16619	IV BCG	12	0
17119	IV BCG	0	0
17119	IV BCG	4	0
17119	IV BCG	12	0
8518	SIV/Unvax	4	4620.1
8718	SIV/Unvax	4	32054
8718	SIV/Unvax	8	33555
8718	SIV/Unvax	12	55492.2
9018	SIV/Unvax	0	0
9018	SIV/Unvax	4	1001.34
9018	SIV/Unvax	8	12245.2
9018	SIV/Unvax	12	54939.4
17419	SIV/Unvax	4	26018.5
17419	SIV/Unvax	8	167688
17419	SIV/Unvax	12	1.38065e+06
6016	SIV/Unvax	0	0
6016	SIV/Unvax	4	6097.77
6016	SIV/Unvax	8	41743.4
6416	SIV/Unvax	0	7929.72
6416	SIV/Unvax	4	56961.9
6416	SIV/Unvax	8	307562
6716	SIV/Unvax	0	0
6716	SIV/Unvax	4	19741.7
6716	SIV/Unvax	8	120082
12415	SIV/Unvax	0	0
12415	SIV/Unvax	4	1592.3
12415	SIV/Unvax	8	36055.5
12415	SIV/Unvax	12	357224
12715	SIV/Unvax	0	0
12715	SIV/Unvax	4	6043.81
12715	SIV/Unvax	8	13050
12715	SIV/Unvax	12	74606.5
13015	SIV/Unvax	0	0
13015	SIV/Unvax	4	9083.21
13015	SIV/Unvax	8	21046.7
13015	SIV/Unvax	12	116880
13115	SIV/Unvax	0	0
13115	SIV/Unvax	4	7934.7
13115	SIV/Unvax	8	38634.9
13115	SIV/Unvax	12	45707
8318	SIV/IV BCG	0	0
8318	SIV/IV BCG	4	0
8318	SIV/IV BCG	8	0
8318	SIV/IV BCG	12	0
8618	SIV/IV BCG	0	0
8618	SIV/IV BCG	4	0
8618	SIV/IV BCG	8	2062.9
8618	SIV/IV BCG	12	0
8818	SIV/IV BCG	0	0
8818	SIV/IV BCG	4	0
8818	SIV/IV BCG	8	0
8818	SIV/IV BCG	12	0
19318	SIV/IV BCG	0	0
19318	SIV/IV BCG	4	0
19318	SIV/IV BCG	8	0
19318	SIV/IV BCG	12	0
19418	SIV/IV BCG	0	0
19418	SIV/IV BCG	4	0
19418	SIV/IV BCG	8	0
19418	SIV/IV BCG	12	0
19518	SIV/IV BCG	0	0
19518	SIV/IV BCG	4	4149.7
19518	SIV/IV BCG	8	173627
19618	SIV/IV BCG	0	0
19618	SIV/IV BCG	4	0
19618	SIV/IV BCG	8	0
19618	SIV/IV BCG	12	0
17019	SIV/IV BCG	4	0
17019	SIV/IV BCG	8	1574.03
17019	SIV/IV BCG	12	91774.6
17219	SIV/IV BCG	0	0
17219	SIV/IV BCG	4	0
17219	SIV/IV BCG	8	23.4353
17219	SIV/IV BCG	12	0
17319	SIV/IV BCG	0	92.491
17319	SIV/IV BCG	4	0
17319	SIV/IV BCG	8	29536.1
17319	SIV/IV BCG	12	538.214
16319	SIV/IV BCG	0	0
16319	SIV/IV BCG	4	0
16319	SIV/IV BCG	8	0
16319	SIV/IV BCG	12	0
17519	SIV/IV BCG	0	0
17519	SIV/IV BCG	4	0
17519	SIV/IV BCG	8	0
17519	SIV/IV BCG	12	0

## Sheet: 6B
NHP #	Group	Relative to Mtb (wks)	Number of Lung Granulomas
15719	Unvax	0	0
15719	Unvax	4	19
15719	Unvax	8	tntc
15719	Unvax	12	tntc
15819	Unvax	0	0
15819	Unvax	4	8
15819	Unvax	8	23
15819	Unvax	12	tntc
15919	Unvax	0	0
15919	Unvax	4	12
15919	Unvax	8	12
15919	Unvax	12	18
16019	Unvax	0	0
16019	Unvax	4	19
16019	Unvax	8	19
16019	Unvax	12	32
16119	Unvax	0	0
16119	Unvax	4	6
16119	Unvax	8	tntc
16119	Unvax	12	tntc
16419	Unvax	0	0
16419	Unvax	4	8
16419	Unvax	8	tntc
16419	Unvax	12	tntc
16519	Unvax	0	0
16519	Unvax	4	6
16519	Unvax	12	tntc
16719	Unvax	0	0
16719	Unvax	4	1
16719	Unvax	8	3
16719	Unvax	12	13
18918	IV BCG	0	0
18918	IV BCG	4	0
18918	IV BCG	8	0
18918	IV BCG	12	0
19018	IV BCG	0	0
19018	IV BCG	4	0
19018	IV BCG	8	0
19018	IV BCG	12	0
19118	IV BCG	0	0
19118	IV BCG	4	0
19118	IV BCG	8	0
19118	IV BCG	12	0
16219	IV BCG	0	0
16219	IV BCG	4	0
16219	IV BCG	8	0
16219	IV BCG	12	0
16919	IV BCG	0	0
16919	IV BCG	4	0
16919	IV BCG	12	0
16619	IV BCG	0	0
16619	IV BCG	4	0
16619	IV BCG	8	0
16619	IV BCG	12	0
17119	IV BCG	0	0
17119	IV BCG	4	0
17119	IV BCG	12	0
8518	SIV/Unvax	0	0
8518	SIV/Unvax	4	18
8518	SIV/Unvax	12	tntc
8718	SIV/Unvax	0	0
8718	SIV/Unvax	4	tntc
8718	SIV/Unvax	8	tntc
8718	SIV/Unvax	12	tntc
9018	SIV/Unvax	0	0
9018	SIV/Unvax	4	16
9018	SIV/Unvax	8	68
9018	SIV/Unvax	12	tntc
17419	SIV/Unvax	4	26
17419	SIV/Unvax	8	tntc
17419	SIV/Unvax	12	tntc
6016	SIV/Unvax	0	0
6016	SIV/Unvax	4	10
6016	SIV/Unvax	8	29
6016	SIV/Unvax	12	tntc
6416	SIV/Unvax	0	0
6416	SIV/Unvax	4	9
6416	SIV/Unvax	8	tntc
6416	SIV/Unvax	12	tntc
6716	SIV/Unvax	0	0
6716	SIV/Unvax	4	15
6716	SIV/Unvax	8	71
6716	SIV/Unvax	12	tntc
12415	SIV/Unvax	0	0
12415	SIV/Unvax	4	3
12415	SIV/Unvax	8	21
12415	SIV/Unvax	12	tntc
12715	SIV/Unvax	0	0
12715	SIV/Unvax	4	7
12715	SIV/Unvax	8	45
12715	SIV/Unvax	12	tntc
13015	SIV/Unvax	0	0
13015	SIV/Unvax	4	13
13015	SIV/Unvax	8	30
13015	SIV/Unvax	12	tntc
13115	SIV/Unvax	0	0
13115	SIV/Unvax	4	8
13115	SIV/Unvax	8	92
13115	SIV/Unvax	12	tntc
8318	SIV/IV BCG	0	0
8318	SIV/IV BCG	4	0
8318	SIV/IV BCG	8	0
8318	SIV/IV BCG	12	0
8618	SIV/IV BCG	0	0
8618	SIV/IV BCG	4	0
8618	SIV/IV BCG	8	0
8618	SIV/IV BCG	12	0
8818	SIV/IV BCG	0	0
8818	SIV/IV BCG	4	1
8818	SIV/IV BCG	8	1
8818	SIV/IV BCG	12	0
19318	SIV/IV BCG	0	0
19318	SIV/IV BCG	4	0
19318	SIV/IV BCG	8	0
19318	SIV/IV BCG	12	0
19418	SIV/IV BCG	0	0
19418	SIV/IV BCG	4	0
19418	SIV/IV BCG	8	0
19418	SIV/IV BCG	12	0
19518	SIV/IV BCG	0	0
19518	SIV/IV BCG	4	7
19518	SIV/IV BCG	8	tntc
19518	SIV/IV BCG	12	tntc
19618	SIV/IV BCG	0	0
19618	SIV/IV BCG	4	0
19618	SIV/IV BCG	8	0
19618	SIV/IV BCG	12	0
17019	SIV/IV BCG	4	2
17019	SIV/IV BCG	8	5
17019	SIV/IV BCG	12	tntc
17219	SIV/IV BCG	0	0
17219	SIV/IV BCG	4	0
17219	SIV/IV BCG	8	0
17219	SIV/IV BCG	12	0
17319	SIV/IV BCG	0	0
17319	SIV/IV BCG	4	1
17319	SIV/IV BCG	8	1
17319	SIV/IV BCG	12	2
16319	SIV/IV BCG	0	0
16319	SIV/IV BCG	4	0
16319	SIV/IV BCG	8	0
16319	SIV/IV BCG	12	0
17519	SIV/IV BCG	0	0
17519	SIV/IV BCG	4	0
17519	SIV/IV BCG	8	0
17519	SIV/IV BCG	12	0
tntc = too numerous to count

## Sheet: 6D
NHP #	Group	Total Lung FDG Activity (at Necropsy)
15719	Unvax	119645
15819	Unvax	203119
15919	Unvax	888.241
16019	Unvax	10045.7
16119	Unvax	170899
16419	Unvax	217106
16519	Unvax	62842.4
16719	Unvax	522.974
18918	IV BCG	0
19018	IV BCG	0
19118	IV BCG	0
16219	IV BCG	0
16919	IV BCG	0
16619	IV BCG	0
17119	IV BCG	0
8518	SIV/Unvax		*early necropsy
8718	SIV/Unvax	55492.2
9018	SIV/Unvax	54939.4
17419	SIV/Unvax	1.38065e+06
6016	SIV/Unvax	41743.4
6416	SIV/Unvax	307562
6716	SIV/Unvax	120082
12415	SIV/Unvax	357224
12715	SIV/Unvax	74606.5
13015	SIV/Unvax	116880
13115	SIV/Unvax	45707
8318	SIV/IV BCG	0
8618	SIV/IV BCG	0
8818	SIV/IV BCG	0
19318	SIV/IV BCG	0
19418	SIV/IV BCG	0
19518	SIV/IV BCG	173627
19618	SIV/IV BCG	0
17019	SIV/IV BCG	91774.6
17219	SIV/IV BCG	0
17319	SIV/IV BCG	538.214
16319	SIV/IV BCG	0
17519	SIV/IV BCG	0

## Sheet: 6E
NHP #	Group	Necropsy Score (Total)
15719	Unvax	75
15819	Unvax	56
15919	Unvax	23
16019	Unvax	37
16119	Unvax	70
16419	Unvax	76
16519	Unvax	64
16719	Unvax	27
18918	IV BCG	3
19018	IV BCG	4
19118	IV BCG	6
16219	IV BCG	5
16919	IV BCG	7
16619	IV BCG	5
17119	IV BCG	3
8518	SIV/Unvax	97
8718	SIV/Unvax	80
9018	SIV/Unvax	45
17419	SIV/Unvax	75
6016	SIV/Unvax	56
6416	SIV/Unvax	114
6716	SIV/Unvax	85
12415	SIV/Unvax	86
12715	SIV/Unvax	75
13015	SIV/Unvax	54
13115	SIV/Unvax	62
8318	SIV/IV BCG	8
8618	SIV/IV BCG	2
8818	SIV/IV BCG	9
19318	SIV/IV BCG	5
19418	SIV/IV BCG	5
19518	SIV/IV BCG	88
19618	SIV/IV BCG	7
17019	SIV/IV BCG	71
17219	SIV/IV BCG	7
17319	SIV/IV BCG	13
16319	SIV/IV BCG	7
17519	SIV/IV BCG	8

## Sheet: 6F
NHP #	Group	Total Thoracic CFU
15719	Unvax	1.3595e+06
15819	Unvax	552445
15919	Unvax	17740
16019	Unvax	27504.9
16119	Unvax	672398
16419	Unvax	199384
16519	Unvax	7.74335e+06
16719	Unvax	11330
18918	IV BCG	0
19018	IV BCG	0
19118	IV BCG	0
16219	IV BCG	0
16919	IV BCG	0
16619	IV BCG	0
17119	IV BCG	0
8518	SIV/Unvax	5.46235e+07
8718	SIV/Unvax	3.44638e+06
9018	SIV/Unvax	204642
17419	SIV/Unvax	5.56949e+07
6016	SIV/Unvax	211740
6416	SIV/Unvax	4.60022e+07
6716	SIV/Unvax	1.32977e+06
12415	SIV/Unvax	4.40742e+06
12715	SIV/Unvax	736442
13015	SIV/Unvax	824500
13115	SIV/Unvax	1.156e+07
8318	SIV/IV BCG	0
8618	SIV/IV BCG	0
8818	SIV/IV BCG	0
19318	SIV/IV BCG	0
19418	SIV/IV BCG	0
19518	SIV/IV BCG	624850
19618	SIV/IV BCG	0
17019	SIV/IV BCG	1.11072e+06
17219	SIV/IV BCG	0
17319	SIV/IV BCG	14275
16319	SIV/IV BCG	0
17519	SIV/IV BCG	0
