# Supplementary material for: Intravenous Bacille Calmette–Guérin vaccination protects simian immunodeficiency virus-infected macaques from tuberculosis
Source: Nat Microbiol. 2023 Oct 9;8(11):2080–92. doi: 10.1038/s41564-023-01503-x (PMC10627825; doi:10.1038/s41564-023-01503-x)
Supplement: Supplementary file 10 — Source data for Extended Data Fig. 1. [file 41564_2023_1503_MOESM10_ESM.xlsx]

## Sheet: 1B
NHP #	Group	BCG CFU/mL
16119	Unvax	0
16419	Unvax	0
16519	Unvax	0
16719	Unvax	0
18918	IV BCG	1
19018	IV BCG	1
19118	IV BCG	6
16219	IV BCG	0
16919	IV BCG	0
16619	IV BCG	9
17119	IV BCG	0
8518	SIV/Unvax	0
8718	SIV/Unvax	0
9018	SIV/Unvax	0
17419	SIV/Unvax	0
8318	SIV/IV BCG	0
8618	SIV/IV BCG	0
8818	SIV/IV BCG	0
19318	SIV/IV BCG	0
19418	SIV/IV BCG	0
19518	SIV/IV BCG	4
19618	SIV/IV BCG	0
17019	SIV/IV BCG	0
17219	SIV/IV BCG	0
17319	SIV/IV BCG	0
16319	SIV/IV BCG	0
17519	SIV/IV BCG	0

## Sheet: 1C
NHP #	Group	Relative to Mtb challenge (days)	ESR (mm/hr)
15719	Unvax	-104	0
15719	Unvax	-91	0
15719	Unvax	-36	0
15719	Unvax	16	0
15719	Unvax	28	3
15719	Unvax	43	0.5
15719	Unvax	56	0
15719	Unvax	83	0
15819	Unvax	-104	3
15819	Unvax	-91	7.5
15819	Unvax	-36	9
15819	Unvax	16	7
15819	Unvax	28	19
15819	Unvax	43	24
15819	Unvax	56	12.5
15819	Unvax	83	35.5
15919	Unvax	-104	0
15919	Unvax	-91	0
15919	Unvax	-36	0
15919	Unvax	16	0
15919	Unvax	28	0
15919	Unvax	43	0
15919	Unvax	56	0
15919	Unvax	91	0.3
16019	Unvax	-104	0
16019	Unvax	-91	0
16019	Unvax	-36	0
16019	Unvax	16	0
16019	Unvax	28	0
16019	Unvax	43	0
16019	Unvax	56	0
16119	Unvax	-126	0
16119	Unvax	-105	0
16119	Unvax	-89	0
16119	Unvax	-35	0
16119	Unvax	13	0
16119	Unvax	30	1
16119	Unvax	43	0
16119	Unvax	56	0
16119	Unvax	91	0
16419	Unvax	-126	0
16419	Unvax	-105	0
16419	Unvax	-89	0
16419	Unvax	-35	0
16419	Unvax	13	0
16419	Unvax	30	1
16419	Unvax	43	2
16419	Unvax	56	13.5
16419	Unvax	93	7.5
16519	Unvax	-129	0
16519	Unvax	-105	0
16519	Unvax	-95	0
16519	Unvax	-38	0
16519	Unvax	13	0
16519	Unvax	25	0
16519	Unvax	88	0
16719	Unvax	-129	0
16719	Unvax	-105	0
16719	Unvax	-95	0
16719	Unvax	-38	0
16719	Unvax	13	0
16719	Unvax	25	0
16719	Unvax	90	0
16219	IV BCG	-126	0
16219	IV BCG	-105	0
16219	IV BCG	-89	0.5
16219	IV BCG	-35	0
16219	IV BCG	13	0
16219	IV BCG	30	0
16219	IV BCG	43	0
16219	IV BCG	56	0
16219	IV BCG	91	0
16619	IV BCG	-129	0
16619	IV BCG	-105	0.8
16619	IV BCG	-95	0.8
16619	IV BCG	-38	0
16619	IV BCG	13	0
16619	IV BCG	25	0
16619	IV BCG	88	0.5
16919	IV BCG	-126	0
16919	IV BCG	-105	1
16919	IV BCG	-89	1
16919	IV BCG	-35	0
16919	IV BCG	13	2
16919	IV BCG	30	0.5
16919	IV BCG	43	0
16919	IV BCG	56	0
16919	IV BCG	93	0
17119	IV BCG	-129	0
17119	IV BCG	-105	0
17119	IV BCG	-95	0
17119	IV BCG	-38	0
17119	IV BCG	13	0
17119	IV BCG	25	0
17119	IV BCG	90	0
18918	IV BCG	-126	0
18918	IV BCG	-89	0
18918	IV BCG	-34	0
18918	IV BCG	15	0
18918	IV BCG	31	0
18918	IV BCG	43	0
18918	IV BCG	57	0
19018	IV BCG	-126	0
19018	IV BCG	-89	0
19018	IV BCG	-34	0
19018	IV BCG	15	0
19018	IV BCG	31	0
19018	IV BCG	43	0
19018	IV BCG	57	0
19018	IV BCG	87	0
19118	IV BCG	-126	0
19118	IV BCG	-89	0
19118	IV BCG	-34	0
19118	IV BCG	15	0
19118	IV BCG	31	0
19118	IV BCG	43	0
19118	IV BCG	57	0
19118	IV BCG	87	0.8
8518	SIV/Unvax	-126	0
8518	SIV/Unvax	-105	0
8518	SIV/Unvax	-35	0
8518	SIV/Unvax	13	0
8518	SIV/Unvax	30	17.5
8718	SIV/Unvax	-132	0
8718	SIV/Unvax	-118	0
8718	SIV/Unvax	-97	0
8718	SIV/Unvax	-27	0
8718	SIV/Unvax	14	0
8718	SIV/Unvax	29	0
8718	SIV/Unvax	44	0
8718	SIV/Unvax	56	0
8718	SIV/Unvax	73	4.5
9018	SIV/Unvax	-126	0
9018	SIV/Unvax	-105	0
9018	SIV/Unvax	-35	0
9018	SIV/Unvax	13	0
9018	SIV/Unvax	56	0
9018	SIV/Unvax	85	0
17419	SIV/Unvax	-124	0
17419	SIV/Unvax	-102	0
17419	SIV/Unvax	-91	0
17419	SIV/Unvax	14	0
17419	SIV/Unvax	28	0
17419	SIV/Unvax	41	0
17419	SIV/Unvax	56	0
17419	SIV/Unvax	92	34
8318	SIV/IV BCG	-132	0
8318	SIV/IV BCG	-118	0
8318	SIV/IV BCG	-97	0
8318	SIV/IV BCG	-27	0
8318	SIV/IV BCG	14	0
8318	SIV/IV BCG	29	0
8318	SIV/IV BCG	44	0
8318	SIV/IV BCG	56	0
8318	SIV/IV BCG	77	0
8618	SIV/IV BCG	-132	0
8618	SIV/IV BCG	-105	0
8618	SIV/IV BCG	-35	0
8618	SIV/IV BCG	13	0
8618	SIV/IV BCG	30	0
8618	SIV/IV BCG	55	0
8618	SIV/IV BCG	83	0
8818	SIV/IV BCG	-132	0
8818	SIV/IV BCG	-118	0
8818	SIV/IV BCG	-27	0
8818	SIV/IV BCG	14	0
8818	SIV/IV BCG	29	0
8818	SIV/IV BCG	44	0
8818	SIV/IV BCG	56	0
8818	SIV/IV BCG	77	0
16319	SIV/IV BCG	-127	0
16319	SIV/IV BCG	-113	0
16319	SIV/IV BCG	-95	13.5
16319	SIV/IV BCG	-84	8
16319	SIV/IV BCG	-28	0
16319	SIV/IV BCG	14	0.3
16319	SIV/IV BCG	27	0.5
16319	SIV/IV BCG	42	0.3
16319	SIV/IV BCG	56	0.8
16319	SIV/IV BCG	86	0.5
17019	SIV/IV BCG	-124	0
17019	SIV/IV BCG	-102	0
17019	SIV/IV BCG	-91	0
17019	SIV/IV BCG	14	0
17019	SIV/IV BCG	28	0
17019	SIV/IV BCG	41	0
17019	SIV/IV BCG	56	0.5
17019	SIV/IV BCG	99	1.5
17219	SIV/IV BCG	-124	0
17219	SIV/IV BCG	-102	0.8
17219	SIV/IV BCG	-91	1
17219	SIV/IV BCG	14	0
17219	SIV/IV BCG	28	0
17219	SIV/IV BCG	41	0
17219	SIV/IV BCG	56	0
17219	SIV/IV BCG	99	0
17319	SIV/IV BCG	-124	0
17319	SIV/IV BCG	-102	0
17319	SIV/IV BCG	-91	0
17319	SIV/IV BCG	14	0
17319	SIV/IV BCG	28	0
17319	SIV/IV BCG	41	0
17319	SIV/IV BCG	56	0
17319	SIV/IV BCG	92	0
17519	SIV/IV BCG	-113	0
17519	SIV/IV BCG	-95	0
17519	SIV/IV BCG	-84	0
17519	SIV/IV BCG	14	0
17519	SIV/IV BCG	27	0
17519	SIV/IV BCG	42	0
17519	SIV/IV BCG	56	0
17519	SIV/IV BCG	86	0.5
19318	SIV/IV BCG	-104	0
19318	SIV/IV BCG	-85	0
19318	SIV/IV BCG	-35	0
19318	SIV/IV BCG	27	0
19318	SIV/IV BCG	55	0
19318	SIV/IV BCG	91	0
19418	SIV/IV BCG	-104	2
19418	SIV/IV BCG	-85	0
19418	SIV/IV BCG	-35	0
19418	SIV/IV BCG	27	0
19418	SIV/IV BCG	55	0
19418	SIV/IV BCG	91	0
19518	SIV/IV BCG	-104	1
19518	SIV/IV BCG	-85	0
19518	SIV/IV BCG	-35	0
19518	SIV/IV BCG	27	0.5
19518	SIV/IV BCG	55	7.5
19618	SIV/IV BCG	-104	0
19618	SIV/IV BCG	-85	0
19618	SIV/IV BCG	-35	0
19618	SIV/IV BCG	27	0
19618	SIV/IV BCG	55	0
19618	SIV/IV BCG	93	0

## Sheet: 1D
NHP #	Group	Relative to Mtb challenge (days)	Weight (kg)
15719	Unvax	-186	5.32
15719	Unvax	-131	5.6
15719	Unvax	-125	5.6
15719	Unvax	-104	5.52
15719	Unvax	-91	5.6
15719	Unvax	-36	5.74
15719	Unvax	-7	5.4
15719	Unvax	0	5.4
15719	Unvax	16	5.8
15719	Unvax	28	5.7
15719	Unvax	30	5.6
15719	Unvax	43	5.9
15719	Unvax	56	6.1
15719	Unvax	58	5.9
15719	Unvax	80	6
15819	Unvax	-186	7.69
15819	Unvax	-131	8.1
15819	Unvax	-125	8.3
15819	Unvax	-104	8.48
15819	Unvax	-91	8.4
15819	Unvax	-36	8.45
15819	Unvax	-6	8.1
15819	Unvax	0	8.3
15819	Unvax	16	8.13
15819	Unvax	28	8.1
15819	Unvax	30	8
15819	Unvax	43	8
15819	Unvax	56	7.9
15819	Unvax	58	7.7
15819	Unvax	84	7.3
15919	Unvax	-186	6.52
15919	Unvax	-131	6.5
15919	Unvax	-125	6.3
15919	Unvax	-104	6.68
15919	Unvax	-91	6.8
15919	Unvax	-36	7.03
15919	Unvax	-6	6.9
15919	Unvax	0	7
15919	Unvax	16	7.23
15919	Unvax	28	7.6
15919	Unvax	31	7.5
15919	Unvax	43	7.5
15919	Unvax	56	7.8
15919	Unvax	59	7.6
16019	Unvax	-186	5.73
16019	Unvax	-131	5.7
16019	Unvax	-125	5.6
16019	Unvax	-104	5.84
16019	Unvax	-91	6
16019	Unvax	-36	6.57
16019	Unvax	-6	6.9
16019	Unvax	0	6.7
16019	Unvax	16	6.93
16019	Unvax	28	7
16019	Unvax	31	6.6
16019	Unvax	43	7
16019	Unvax	56	7.2
16019	Unvax	59	6.9
16119	Unvax	-214	8.27
16119	Unvax	-159	8.2
16119	Unvax	-144	8.1
16119	Unvax	-105	8.05
16119	Unvax	-89	8.1
16119	Unvax	-35	8.32
16119	Unvax	-6	8.1
16119	Unvax	0	8.1
16119	Unvax	27	7.7
16119	Unvax	30	7.8
16119	Unvax	43	7.83
16119	Unvax	56	7.8
16119	Unvax	86	7.4
16419	Unvax	-214	5.94
16419	Unvax	-159	5.8
16419	Unvax	-144	5.4
16419	Unvax	-105	6.13
16419	Unvax	-89	6.18
16419	Unvax	-35	6.83
16419	Unvax	-6	6.8
16419	Unvax	0	6.7
16419	Unvax	13	6.7
16419	Unvax	27	6.4
16419	Unvax	30	6.54
16419	Unvax	43	6.29
16419	Unvax	56	6.11
16419	Unvax	90	6
16519	Unvax	-245	7.3
16519	Unvax	-190	6.5
16519	Unvax	-140	7.12
16519	Unvax	-105	6.9
16519	Unvax	-38	7.38
16519	Unvax	-7	7.1
16519	Unvax	0	7.1
16519	Unvax	13	7.1
16519	Unvax	24	6.8
16519	Unvax	25	7.07
16519	Unvax	54	6.7
16719	Unvax	-245	4.86
16719	Unvax	-190	5
16719	Unvax	-140	5.2
16719	Unvax	-105	5.23
16719	Unvax	-38	5.73
16719	Unvax	-8	5.6
16719	Unvax	0	5.3
16719	Unvax	13	5.7
16719	Unvax	24	5.7
16719	Unvax	25	5.65
16719	Unvax	54	6
16719	Unvax	88	6
16219	IV BCG	-214	8.43
16219	IV BCG	-159	8.2
16219	IV BCG	-144	8
16219	IV BCG	-105	7.98
16219	IV BCG	-89	8
16219	IV BCG	-35	8.34
16219	IV BCG	-6	8
16219	IV BCG	0	8
16219	IV BCG	13	8
16219	IV BCG	27	7.6
16219	IV BCG	30	7.8
16219	IV BCG	43	7.8
16219	IV BCG	56	7.62
16219	IV BCG	86	7.4
16619	IV BCG	-245	7.04
16619	IV BCG	-190	7
16619	IV BCG	-140	7.24
16619	IV BCG	-125	7
16619	IV BCG	-122	7
16619	IV BCG	-116	7
16619	IV BCG	-105	6.71
16619	IV BCG	-95	6.8
16619	IV BCG	-38	6.95
16619	IV BCG	-7	6.7
16619	IV BCG	0	7.1
16619	IV BCG	13	6.6
16619	IV BCG	24	6.5
16619	IV BCG	25	6.35
16919	IV BCG	-214	4.55
16919	IV BCG	-159	4.4
16919	IV BCG	-144	4.5
16919	IV BCG	-105	4.48
16919	IV BCG	-89	4.48
16919	IV BCG	-35	4.8
16919	IV BCG	-6	4.6
16919	IV BCG	0	4.6
16919	IV BCG	13	4.6
16919	IV BCG	28	4.5
16919	IV BCG	30	4.5
16919	IV BCG	43	4.9
16919	IV BCG	56	4.99
16919	IV BCG	90	4.9
17119	IV BCG	-245	6.07
17119	IV BCG	-190	6.07
17119	IV BCG	-140	6.13
17119	IV BCG	-105	5.9
17119	IV BCG	-95	6
17119	IV BCG	-38	6.26
17119	IV BCG	-8	5.9
17119	IV BCG	0	5.8
17119	IV BCG	13	6.5
17119	IV BCG	24	6.3
17119	IV BCG	25	6.32
17119	IV BCG	88	6.4
18918	IV BCG	-327	3.78
18918	IV BCG	-242	4.1
18918	IV BCG	-126	4.62
18918	IV BCG	-118	4.7
18918	IV BCG	-104	4.5
18918	IV BCG	-89	4.6
18918	IV BCG	-34	4.9
18918	IV BCG	-6	4.6
18918	IV BCG	0	4.69
18918	IV BCG	15	4.67
18918	IV BCG	28	4.7
18918	IV BCG	31	4.76
18918	IV BCG	43	4.8
18918	IV BCG	57	4.96
18918	IV BCG	59	4.8
18918	IV BCG	81	4.9
19018	IV BCG	-327	4.9
19018	IV BCG	-242	5.1
19018	IV BCG	-126	5.37
19018	IV BCG	-118	5.4
19018	IV BCG	-104	5.2
19018	IV BCG	-89	5.2
19018	IV BCG	-34	5.8
19018	IV BCG	-6	5.4
19018	IV BCG	0	5.5
19018	IV BCG	15	5.42
19018	IV BCG	29	5.3
19018	IV BCG	31	5.34
19018	IV BCG	43	5.4
19018	IV BCG	57	5.52
19018	IV BCG	65	5.5
19018	IV BCG	85	5.7
19118	IV BCG	-327	6.16
19118	IV BCG	-126	7.2
19118	IV BCG	-118	7.4
19118	IV BCG	-104	7.5
19118	IV BCG	-89	7.6
19118	IV BCG	-34	7.8
19118	IV BCG	-6	7.4
19118	IV BCG	0	7.44
19118	IV BCG	15	7.4
19118	IV BCG	29	7.2
19118	IV BCG	31	7.3
19118	IV BCG	43	7.1
19118	IV BCG	57	7.06
19118	IV BCG	65	6.9
19118	IV BCG	85	6.9
8518	SIV/Unvax	-336	5.12
8518	SIV/Unvax	-322	4.9
8518	SIV/Unvax	-285	4.75
8518	SIV/Unvax	-273	4.96
8518	SIV/Unvax	-252	4.86
8518	SIV/Unvax	-249	4.8
8518	SIV/Unvax	-239	4.76
8518	SIV/Unvax	-210	4.51
8518	SIV/Unvax	-182	4.8
8518	SIV/Unvax	-140	5.1
8518	SIV/Unvax	-126	5.1
8518	SIV/Unvax	-92	5.13
8518	SIV/Unvax	-35	4.9
8518	SIV/Unvax	-6	4.8
8518	SIV/Unvax	0	4.8
8518	SIV/Unvax	13	4.75
8518	SIV/Unvax	28	4.5
8518	SIV/Unvax	30	4.51
8518	SIV/Unvax	55	3.7
8718	SIV/Unvax	-328	5.33
8718	SIV/Unvax	-314	5.3
8718	SIV/Unvax	-277	5.6
8718	SIV/Unvax	-265	5.88
8718	SIV/Unvax	-241	6
8718	SIV/Unvax	-202	5.71
8718	SIV/Unvax	-174	6.3
8718	SIV/Unvax	-132	6.4
8718	SIV/Unvax	-118	6.3
8718	SIV/Unvax	-97	6.5
8718	SIV/Unvax	-84	6.58
8718	SIV/Unvax	-27	6.8
8718	SIV/Unvax	-4	6.7
8718	SIV/Unvax	0	6.6
8718	SIV/Unvax	14	6.56
8718	SIV/Unvax	29	6.5
8718	SIV/Unvax	31	6.4
8718	SIV/Unvax	44	6.29
8718	SIV/Unvax	57	6
8718	SIV/Unvax	59	5.9
8718	SIV/Unvax	72	5.5
9018	SIV/Unvax	-336	8
9018	SIV/Unvax	-322	7.7
9018	SIV/Unvax	-285	6.9
9018	SIV/Unvax	-279	8.07
9018	SIV/Unvax	-259	7.63
9018	SIV/Unvax	-243	7.91
9018	SIV/Unvax	-218	7.89
9018	SIV/Unvax	-203	7.96
9018	SIV/Unvax	-189	7.99
9018	SIV/Unvax	-140	8.2
9018	SIV/Unvax	-126	8.4
9018	SIV/Unvax	-105	8.3
9018	SIV/Unvax	-35	8.8
9018	SIV/Unvax	-6	8.4
9018	SIV/Unvax	0	8.4
9018	SIV/Unvax	13	8.27
9018	SIV/Unvax	29	8
9018	SIV/Unvax	30	8.04
9018	SIV/Unvax	42	8
9018	SIV/Unvax	56	7.85
9018	SIV/Unvax	58	7.9
9018	SIV/Unvax	83	7.7
17419	SIV/Unvax	-347	4.16
17419	SIV/Unvax	-292	4.2
17419	SIV/Unvax	-291	4.2
17419	SIV/Unvax	-272	4
17419	SIV/Unvax	-249	4.1
17419	SIV/Unvax	-236	4.2
17419	SIV/Unvax	-207	4.2
17419	SIV/Unvax	-176	4.5
17419	SIV/Unvax	-140	4.5
17419	SIV/Unvax	-124	4.4
17419	SIV/Unvax	-102	4.24
17419	SIV/Unvax	-91	4.6
17419	SIV/Unvax	0	4.65
17419	SIV/Unvax	14	4.6
17419	SIV/Unvax	28	4.72
17419	SIV/Unvax	30	4.5
17419	SIV/Unvax	41	4.6
17419	SIV/Unvax	56	4.8
17419	SIV/Unvax	58	4.8
17419	SIV/Unvax	90	4.5
8318	SIV/IV BCG	-328	3.47
8318	SIV/IV BCG	-314	3.5
8318	SIV/IV BCG	-271	3.7
8318	SIV/IV BCG	-251	3.56
8318	SIV/IV BCG	-248	3.41
8318	SIV/IV BCG	-244	3.43
8318	SIV/IV BCG	-235	3.5
8318	SIV/IV BCG	-223	3.5
8318	SIV/IV BCG	-210	3.61
8318	SIV/IV BCG	-195	3.52
8318	SIV/IV BCG	-181	3.34
8318	SIV/IV BCG	-174	3.75
8318	SIV/IV BCG	-132	3.7
8318	SIV/IV BCG	-118	3.7
8318	SIV/IV BCG	-97	3.5
8318	SIV/IV BCG	-84	3.5
8318	SIV/IV BCG	-27	3.8
8318	SIV/IV BCG	-4	3.7
8318	SIV/IV BCG	0	3.6
8318	SIV/IV BCG	14	3.7
8318	SIV/IV BCG	29	3.7
8318	SIV/IV BCG	31	3.7
8318	SIV/IV BCG	44	3.77
8318	SIV/IV BCG	56	3.6
8318	SIV/IV BCG	57	3.7
8318	SIV/IV BCG	74	3.6
8618	SIV/IV BCG	-336	5.85
8618	SIV/IV BCG	-322	5.7
8618	SIV/IV BCG	-285	5.34
8618	SIV/IV BCG	-273	5.33
8618	SIV/IV BCG	-252	5.26
8618	SIV/IV BCG	-249	5.3
8618	SIV/IV BCG	-239	5.1
8618	SIV/IV BCG	-210	5.06
8618	SIV/IV BCG	-182	5.3
8618	SIV/IV BCG	-140	5.4
8618	SIV/IV BCG	-126	5.6
8618	SIV/IV BCG	-105	5.2
8618	SIV/IV BCG	-92	4.58
8618	SIV/IV BCG	-35	5.1
8618	SIV/IV BCG	-6	5
8618	SIV/IV BCG	0	5.2
8618	SIV/IV BCG	13	5.2
8618	SIV/IV BCG	13	5.3
8618	SIV/IV BCG	28	5
8618	SIV/IV BCG	30	5.3
8618	SIV/IV BCG	42	5.4
8618	SIV/IV BCG	55	5.3
8618	SIV/IV BCG	59	5.2
8618	SIV/IV BCG	80	5.1
8818	SIV/IV BCG	-328	3.78
8818	SIV/IV BCG	-314	3.6
8818	SIV/IV BCG	-271	3.67
8818	SIV/IV BCG	-265	3.38
8818	SIV/IV BCG	-258	3.54
8818	SIV/IV BCG	-244	3.58
8818	SIV/IV BCG	-241	3.6
8818	SIV/IV BCG	-237	3.62
8818	SIV/IV BCG	-231	3.58
8818	SIV/IV BCG	-202	3.32
8818	SIV/IV BCG	-174	3.77
8818	SIV/IV BCG	-132	3.9
8818	SIV/IV BCG	-118	3.8
8818	SIV/IV BCG	-97	3.62
8818	SIV/IV BCG	-84	3.7
8818	SIV/IV BCG	-27	4.1
8818	SIV/IV BCG	-4	3.9
8818	SIV/IV BCG	0	3.8
8818	SIV/IV BCG	14	4.18
8818	SIV/IV BCG	29	4.1
8818	SIV/IV BCG	31	4
8818	SIV/IV BCG	44	4.21
8818	SIV/IV BCG	57	4.2
8818	SIV/IV BCG	59	4
8818	SIV/IV BCG	74	3.9
16319	SIV/IV BCG	-466	6.15
16319	SIV/IV BCG	-411	6.2
16319	SIV/IV BCG	-258	8.95
16319	SIV/IV BCG	-238	8.6
16319	SIV/IV BCG	-223	8.4
16319	SIV/IV BCG	-194	8.65
16319	SIV/IV BCG	-127	9.11
16319	SIV/IV BCG	-113	9.06
16319	SIV/IV BCG	-95	8.55
16319	SIV/IV BCG	-84	8.3
16319	SIV/IV BCG	-28	8.42
16319	SIV/IV BCG	-5	8.3
16319	SIV/IV BCG	0	8.3
16319	SIV/IV BCG	14	8.4
16319	SIV/IV BCG	27	8.2
16319	SIV/IV BCG	43	8.2
16319	SIV/IV BCG	58	8
16319	SIV/IV BCG	83	8.3
17019	SIV/IV BCG	-347	5.9
17019	SIV/IV BCG	-292	6
17019	SIV/IV BCG	-291	6
17019	SIV/IV BCG	-272	6
17019	SIV/IV BCG	-249	6
17019	SIV/IV BCG	-236	6.2
17019	SIV/IV BCG	-207	6.4
17019	SIV/IV BCG	-176	6.7
17019	SIV/IV BCG	-140	7
17019	SIV/IV BCG	-124	6.97
17019	SIV/IV BCG	-117	7.05
17019	SIV/IV BCG	-102	6.6
17019	SIV/IV BCG	-91	7.2
17019	SIV/IV BCG	0	7.1
17019	SIV/IV BCG	14	7.1
17019	SIV/IV BCG	28	7.2
17019	SIV/IV BCG	29	7.1
17019	SIV/IV BCG	41	7.3
17019	SIV/IV BCG	56	7.35
17019	SIV/IV BCG	59	7.1
17019	SIV/IV BCG	97	7.3
17219	SIV/IV BCG	-347	7.5
17219	SIV/IV BCG	-292	7.1
17219	SIV/IV BCG	-291	7.1
17219	SIV/IV BCG	-272	7.4
17219	SIV/IV BCG	-249	7.2
17219	SIV/IV BCG	-236	7.3
17219	SIV/IV BCG	-207	7.5
17219	SIV/IV BCG	-176	7.6
17219	SIV/IV BCG	-140	7.45
17219	SIV/IV BCG	-124	7.52
17219	SIV/IV BCG	-117	7.2
17219	SIV/IV BCG	-102	6.7
17219	SIV/IV BCG	-91	7.39
17219	SIV/IV BCG	-7	6.9
17219	SIV/IV BCG	0	7.1
17219	SIV/IV BCG	14	7
17219	SIV/IV BCG	28	6.95
17219	SIV/IV BCG	31	6.78
17219	SIV/IV BCG	41	6.96
17219	SIV/IV BCG	56	6.8
17219	SIV/IV BCG	58	6.5
17219	SIV/IV BCG	97	7.5
17319	SIV/IV BCG	-347	9.5
17319	SIV/IV BCG	-292	9
17319	SIV/IV BCG	-291	9
17319	SIV/IV BCG	-272	9
17319	SIV/IV BCG	-249	9
17319	SIV/IV BCG	-236	8.9
17319	SIV/IV BCG	-207	8.8
17319	SIV/IV BCG	-124	8.85
17319	SIV/IV BCG	-117	8.85
17319	SIV/IV BCG	-102	8.6
17319	SIV/IV BCG	-91	8.7
17319	SIV/IV BCG	-7	8.7
17319	SIV/IV BCG	0	8.75
17319	SIV/IV BCG	14	8.8
17319	SIV/IV BCG	28	8.8
17319	SIV/IV BCG	31	8.8
17319	SIV/IV BCG	41	8.8
17319	SIV/IV BCG	56	8.95
17319	SIV/IV BCG	58	8.8
17319	SIV/IV BCG	90	9
17519	SIV/IV BCG	-466	7.72
17519	SIV/IV BCG	-411	7.7
17519	SIV/IV BCG	-258	8.5
17519	SIV/IV BCG	-238	8.2
17519	SIV/IV BCG	-223	7.8
17519	SIV/IV BCG	-194	7.84
17519	SIV/IV BCG	-127	7.7
17519	SIV/IV BCG	-113	7.55
17519	SIV/IV BCG	-95	7.2
17519	SIV/IV BCG	-84	7.1
17519	SIV/IV BCG	-28	8.2
17519	SIV/IV BCG	-5	7.5
17519	SIV/IV BCG	0	7.75
17519	SIV/IV BCG	27	7.7
17519	SIV/IV BCG	29	7.6
17519	SIV/IV BCG	42	8
17519	SIV/IV BCG	58	7.7
17519	SIV/IV BCG	83	7.7
19318	SIV/IV BCG	-391	5.11
19318	SIV/IV BCG	-305	5.52
19318	SIV/IV BCG	-273	5.55
19318	SIV/IV BCG	-252	5.34
19318	SIV/IV BCG	-238	5.38
19318	SIV/IV BCG	-210	5.7
19318	SIV/IV BCG	-182	5.5
19318	SIV/IV BCG	-140	6.2
19318	SIV/IV BCG	-126	6.2
19318	SIV/IV BCG	-119	6.2
19318	SIV/IV BCG	-104	6.06
19318	SIV/IV BCG	-84	6.25
19318	SIV/IV BCG	-35	7
19318	SIV/IV BCG	-7	6.7
19318	SIV/IV BCG	-1	6.83
19318	SIV/IV BCG	14	6.9
19318	SIV/IV BCG	27	6.9
19318	SIV/IV BCG	30	6.7
19318	SIV/IV BCG	41	6.8
19318	SIV/IV BCG	55	7
19318	SIV/IV BCG	58	6.9
19318	SIV/IV BCG	86	7.1
19418	SIV/IV BCG	-391	3.77
19418	SIV/IV BCG	-273	3.96
19418	SIV/IV BCG	-252	3.66
19418	SIV/IV BCG	-238	3.8
19418	SIV/IV BCG	-210	4.1
19418	SIV/IV BCG	-182	4
19418	SIV/IV BCG	-140	4.2
19418	SIV/IV BCG	-126	4.3
19418	SIV/IV BCG	-119	4.2
19418	SIV/IV BCG	-104	4.08
19418	SIV/IV BCG	-84	4.2
19418	SIV/IV BCG	-35	4.4
19418	SIV/IV BCG	-7	4.2
19418	SIV/IV BCG	-1	4.12
19418	SIV/IV BCG	14	4.2
19418	SIV/IV BCG	27	4.2
19418	SIV/IV BCG	30	4.1
19418	SIV/IV BCG	41	4.2
19418	SIV/IV BCG	55	4.07
19418	SIV/IV BCG	58	4.1
19518	SIV/IV BCG	-391	3.98
19518	SIV/IV BCG	-273	4.52
19518	SIV/IV BCG	-252	4.28
19518	SIV/IV BCG	-238	4.17
19518	SIV/IV BCG	-210	4.6
19518	SIV/IV BCG	-182	4.7
19518	SIV/IV BCG	-140	4.8
19518	SIV/IV BCG	-126	4.8
19518	SIV/IV BCG	-119	4.8
19518	SIV/IV BCG	-104	4.82
19518	SIV/IV BCG	-84	5.03
19518	SIV/IV BCG	-35	5.3
19518	SIV/IV BCG	-6	4.9
19518	SIV/IV BCG	-1	4.86
19518	SIV/IV BCG	14	4.8
19518	SIV/IV BCG	27	4.7
19518	SIV/IV BCG	30	4.5
19518	SIV/IV BCG	41	4.6
19518	SIV/IV BCG	55	4.62
19518	SIV/IV BCG	58	4.5
19518	SIV/IV BCG	73	4.1
19518	SIV/IV BCG	77	3.97
19618	SIV/IV BCG	-391	4.04
19618	SIV/IV BCG	-305	3.95
19618	SIV/IV BCG	-273	4.45
19618	SIV/IV BCG	-252	4.23
19618	SIV/IV BCG	-238	4.19
19618	SIV/IV BCG	-210	4.5
19618	SIV/IV BCG	-182	4.5
19618	SIV/IV BCG	-140	4.64
19618	SIV/IV BCG	-126	4.7
19618	SIV/IV BCG	-119	4.7
19618	SIV/IV BCG	-104	4.68
19618	SIV/IV BCG	-84	4.62
19618	SIV/IV BCG	-35	4.8
19618	SIV/IV BCG	-6	4.6
19618	SIV/IV BCG	-1	4.84
19618	SIV/IV BCG	14	4.9
19618	SIV/IV BCG	27	5
19618	SIV/IV BCG	31	4.8
19618	SIV/IV BCG	41	4.9
19618	SIV/IV BCG	55	5.05
19618	SIV/IV BCG	59	5
19618	SIV/IV BCG	86	4.1
19618	SIV/IV BCG	91	5.3
