# Supplementary material for: Intravenous Bacille Calmette–Guérin vaccination protects simian immunodeficiency virus-infected macaques from tuberculosis
Source: Nat Microbiol. 2023 Oct 9;8(11):2080–92. doi: 10.1038/s41564-023-01503-x (PMC10627825; doi:10.1038/s41564-023-01503-x)
Supplement: Supplementary file 11 — Source data for Extended Data Fig. 2. [file 41564_2023_1503_MOESM11_ESM.xlsx]

## Sheet: 2A
NHP #	Group	Relative to Mtb challenge (days)	Weight (kg)
19218	IV BCG	-327	5.7
19218	IV BCG	-126	6.2
19218	IV BCG	-118	6.3
19218	IV BCG	-104	6.1
19218	IV BCG	-89	6.3
19218	IV BCG	-34	6.7

## Sheet: 2B
NHP #	Group	Relative to Mtb challenge (days)	ESR (mm/hr)
19218	IV BCG	-126	0
19218	IV BCG	-89	0
19218	IV BCG	-34	0

## Sheet: 2C
NHP #	Group	Relative to Mtb challenge (days)	Viral load (ceq/mL plasma)
8218	SIV/IV BCG	-265	100
8218	SIV/IV BCG	-258	50000
8218	SIV/IV BCG	-251	29900000
8218	SIV/IV BCG	-235	430000
8218	SIV/IV BCG	-223	56700
8218	SIV/IV BCG	-210	120000
8218	SIV/IV BCG	-181	1070000
8218	SIV/IV BCG	-132	1790000
8218	SIV/IV BCG	-118	837000
8218	SIV/IV BCG	-97	7840000
8218	SIV/IV BCG	-84	4750000
8218	SIV/IV BCG	-27	3420000

## Sheet: 2D
NHP #	Group	Relative to Mtb challenge (days)	ESR (mm/hr)
8218	SIV/IV BCG	-271	0
8218	SIV/IV BCG	-251	0
8218	SIV/IV BCG	-235	0
8218	SIV/IV BCG	-210	0
8218	SIV/IV BCG	-181	0
8218	SIV/IV BCG	-132	0
8218	SIV/IV BCG	-118	0
8218	SIV/IV BCG	-97	1
8218	SIV/IV BCG	-27	9.5

## Sheet: 2E
NHP #	Group	Relative to Mtb challenge (days)	Weight (kg)
8218	SIV/IV BCG	-328	3.78
8218	SIV/IV BCG	-314	3.5
8218	SIV/IV BCG	-271	3.3
8218	SIV/IV BCG	-258	3.2
8218	SIV/IV BCG	-251	3.14
8218	SIV/IV BCG	-235	3.12
8218	SIV/IV BCG	-223	3.13
8218	SIV/IV BCG	-210	3.2
8218	SIV/IV BCG	-195	3.16
8218	SIV/IV BCG	-181	3.06
8218	SIV/IV BCG	-174	3.65
8218	SIV/IV BCG	-132	3.9
8218	SIV/IV BCG	-118	3.8
8218	SIV/IV BCG	-97	3.55
8218	SIV/IV BCG	-84	3.5
8218	SIV/IV BCG	-27	2.7
