# Supplementary material for: Intravenous Bacille Calmette–Guérin vaccination protects simian immunodeficiency virus-infected macaques from tuberculosis
Source: Nat Microbiol. 2023 Oct 9;8(11):2080–92. doi: 10.1038/s41564-023-01503-x (PMC10627825; doi:10.1038/s41564-023-01503-x)
Supplement: Supplementary file 12 — Source data for Extended Data Fig. 3. [file 41564_2023_1503_MOESM12_ESM.xlsx]

## Sheet: 3A
NHP #	Group	Relative to BCG (wks)	% CD4+ CCR5+ T cells (of CD4+ Tmem)
18918	IV BCG	-1	2.86
18918	IV BCG	4	3.48
18918	IV BCG	12	8.82
19018	IV BCG	-1	4.65
19018	IV BCG	4	20.3
19018	IV BCG	12	7.04
19118	IV BCG	-1	6.93
19118	IV BCG	4	20.3
19118	IV BCG	12	8.18
16219	IV BCG	-1	9.68
16219	IV BCG	4	34.4
16219	IV BCG	12	9.21
16919	IV BCG	-1	4.13
16919	IV BCG	4	16
16919	IV BCG	12	10
16619	IV BCG	-1	6.65
16619	IV BCG	4	27.1
16619	IV BCG	12	9.92
17119	IV BCG	-1	2.54
17119	IV BCG	4	33.8
17119	IV BCG	12	3.38
8318	SIV/IV BCG	-1	7.84
8318	SIV/IV BCG	4	33.4
8618	SIV/IV BCG	-1	1.8
8618	SIV/IV BCG	4	28.1
8618	SIV/IV BCG	12	0.85
8818	SIV/IV BCG	-1	5.51
8818	SIV/IV BCG	4	20.3
8818	SIV/IV BCG	12	5.1
19318	SIV/IV BCG	-1	3.62
19318	SIV/IV BCG	4	5.92
19318	SIV/IV BCG	12	3.67
19418	SIV/IV BCG	-1	4.8
19418	SIV/IV BCG	4	22.4
19418	SIV/IV BCG	12	9.79
19518	SIV/IV BCG	-1	6.16
19518	SIV/IV BCG	4	7.44
19518	SIV/IV BCG	12	2.04
19618	SIV/IV BCG	-1	4.48
19618	SIV/IV BCG	4	23.3
19618	SIV/IV BCG	12	4.76
17019	SIV/IV BCG	-1	2.08
17019	SIV/IV BCG	4	11.8
17019	SIV/IV BCG	12	3.58
17219	SIV/IV BCG	-1	2.61
17219	SIV/IV BCG	4	47.7
17219	SIV/IV BCG	12	6.71
17319	SIV/IV BCG	-1	6.1
17319	SIV/IV BCG	4	25.7
17319	SIV/IV BCG	12	8.39
16319	SIV/IV BCG	-1	4.92
16319	SIV/IV BCG	4	14.3
16319	SIV/IV BCG	12	6.25
17519	SIV/IV BCG	-1	5.15
17519	SIV/IV BCG	4	20.5
17519	SIV/IV BCG	12	8.32

## Sheet: 3B
NHP #	Group	Relative to BCG (wks)	% CD4+ Th1/Th17 (Th*) T cells (of CD4+ Tmem)
18918	IV BCG	-1	2.86
18918	IV BCG	4	17.4
18918	IV BCG	12	4.36
19018	IV BCG	-1	2.94
19018	IV BCG	4	33.4
19018	IV BCG	12	6.54
19118	IV BCG	-1	2.1
19118	IV BCG	4	20.6
19118	IV BCG	12	4.6
16219	IV BCG	-1	3.14
16219	IV BCG	4	27
16219	IV BCG	12	5.22
16919	IV BCG	-1	2.92
16919	IV BCG	4	15.6
16919	IV BCG	12	8.26
16619	IV BCG	-1	2.14
16619	IV BCG	4	18.8
16619	IV BCG	12	9.54
17119	IV BCG	-1	1.67
17119	IV BCG	4	3.1
17119	IV BCG	12	2.9
8318	SIV/IV BCG	-1	5.16
8318	SIV/IV BCG	4	34.4
8618	SIV/IV BCG	-1	8.33
8618	SIV/IV BCG	4	40.7
8618	SIV/IV BCG	12	8.92
8818	SIV/IV BCG	-1	4.73
8818	SIV/IV BCG	4	19.8
8818	SIV/IV BCG	12	10.7
19318	SIV/IV BCG	-1	3.67
19318	SIV/IV BCG	4	9.57
19318	SIV/IV BCG	12	3.54
19418	SIV/IV BCG	-1	4.97
19418	SIV/IV BCG	4	15.5
19418	SIV/IV BCG	12	7.02
19518	SIV/IV BCG	-1	4.06
19518	SIV/IV BCG	4	7.84
19518	SIV/IV BCG	12	4.98
19618	SIV/IV BCG	-1	5.11
19618	SIV/IV BCG	4	20.2
19618	SIV/IV BCG	12	6.74
17019	SIV/IV BCG	-1	2.36
17019	SIV/IV BCG	4	13.1
17019	SIV/IV BCG	12	2.6
17219	SIV/IV BCG	-1	1.93
17219	SIV/IV BCG	4	44
17219	SIV/IV BCG	12	3.63
17319	SIV/IV BCG	-1	3.5
17319	SIV/IV BCG	4	35.3
17319	SIV/IV BCG	12	11.4
16319	SIV/IV BCG	-1	3.61
16319	SIV/IV BCG	4	42.5
16319	SIV/IV BCG	12	14.9
17519	SIV/IV BCG	-1	3.29
17519	SIV/IV BCG	4	24.2
17519	SIV/IV BCG	12	4.97

## Sheet: 3C
NHP #	Group	Relative to BCG (wks)	% CD4+ Tfh cells (of CD4+ Tmem)
18918	IV BCG	-1	2.13408
18918	IV BCG	4	2.0928
18918	IV BCG	12	2.6136
19018	IV BCG	-1	3.3561
19018	IV BCG	4	2.94176
19018	IV BCG	12	3.7147
19118	IV BCG	-1	0.91924
19118	IV BCG	4	1.52439
19118	IV BCG	12	1.3464
16219	IV BCG	-1	0.221706
16219	IV BCG	4	1.26716
16219	IV BCG	12	1.06398
16919	IV BCG	-1	0.43645
16919	IV BCG	4	4.0926
16919	IV BCG	12	2.8482
16619	IV BCG	-1	1.34379
16619	IV BCG	4	0.35178
16619	IV BCG	12	4.6098
17119	IV BCG	-1	0.48205
17119	IV BCG	4	0.15921
17119	IV BCG	12	1.20768
8318	SIV/IV BCG	-1	5.3067
8318	SIV/IV BCG	4	2.24411
8618	SIV/IV BCG	-1	5.44608
8618	SIV/IV BCG	4	3.3726
8618	SIV/IV BCG	12	5.2699
8818	SIV/IV BCG	-1	8.374
8818	SIV/IV BCG	4	8.4875
8818	SIV/IV BCG	12	2.7417
19318	SIV/IV BCG	-1	3.4643
19318	SIV/IV BCG	4	5.42
19318	SIV/IV BCG	12	2.30184
19418	SIV/IV BCG	-1	4.8216
19418	SIV/IV BCG	4	7.9728
19418	SIV/IV BCG	12	4.2
19518	SIV/IV BCG	-1	6.528
19518	SIV/IV BCG	4	8.8
19518	SIV/IV BCG	12	15.5419
19618	SIV/IV BCG	-1	6.1776
19618	SIV/IV BCG	4	5.56805
19618	SIV/IV BCG	12	4.9724
17019	SIV/IV BCG	-1	7.5953
17019	SIV/IV BCG	4	12.1245
17019	SIV/IV BCG	12	3.9514
17219	SIV/IV BCG	-1	1.2804
17219	SIV/IV BCG	4	1.08926
17219	SIV/IV BCG	12	1.29778
17319	SIV/IV BCG	-1	2.9328
17319	SIV/IV BCG	4	2.77389
17319	SIV/IV BCG	12	1.59565
16319	SIV/IV BCG	-1	13.7061
16319	SIV/IV BCG	4	4.972
16319	SIV/IV BCG	12	7.667
17519	SIV/IV BCG	-1	3.80644
17519	SIV/IV BCG	4	4.23582
17519	SIV/IV BCG	12	3.19176

## Sheet: 3D
NHP #	Group	Relative to BCG (wks)	% CD4+ Treg T cells (of CD4+ Tmem)
18918	IV BCG	-1	4.45
18918	IV BCG	4	1.8
18918	IV BCG	12	3.23
19018	IV BCG	-1	2.94
19018	IV BCG	4	1.36
19018	IV BCG	12	2.53
19118	IV BCG	-1	6.24
19118	IV BCG	4	2.12
19118	IV BCG	12	4.08
16219	IV BCG	-1	3.4
16219	IV BCG	4	3.02
16219	IV BCG	12	3.39
16919	IV BCG	-1	2.51
16919	IV BCG	4	3.57
16919	IV BCG	12	3.95
16619	IV BCG	-1	3.27
16619	IV BCG	4	1.85
16619	IV BCG	12	4.09
17119	IV BCG	-1	1.59
17119	IV BCG	4	1.07
17119	IV BCG	12	1.74
8318	SIV/IV BCG	-1	2.13
8318	SIV/IV BCG	4	0.85
8618	SIV/IV BCG	-1	6.12
8618	SIV/IV BCG	4	1.61
8618	SIV/IV BCG	12	5.48
8818	SIV/IV BCG	-1	1.65
8818	SIV/IV BCG	4	0.58
8818	SIV/IV BCG	12	1.94
19318	SIV/IV BCG	-1	2.67
19318	SIV/IV BCG	4	2.21
19318	SIV/IV BCG	12	1.46
19418	SIV/IV BCG	-1	5.29
19418	SIV/IV BCG	4	3.12
19418	SIV/IV BCG	12	3.81
19518	SIV/IV BCG	-1	4.83
19518	SIV/IV BCG	4	6.01
19518	SIV/IV BCG	12	5.6
19618	SIV/IV BCG	-1	2.85
19618	SIV/IV BCG	4	2.26
19618	SIV/IV BCG	12	2.16
17019	SIV/IV BCG	-1	3.02
17019	SIV/IV BCG	4	2.37
17019	SIV/IV BCG	12	2.84
17219	SIV/IV BCG	-1	3.85
17219	SIV/IV BCG	4	2.43
17219	SIV/IV BCG	12	5.95
17319	SIV/IV BCG	-1	9.89
17319	SIV/IV BCG	4	3.23
17319	SIV/IV BCG	12	9.58
16319	SIV/IV BCG	-1	0.93
16319	SIV/IV BCG	4	1.63
16319	SIV/IV BCG	12	3.37
17519	SIV/IV BCG	-1	2.16
17519	SIV/IV BCG	4	2.06
17519	SIV/IV BCG	12	3.45
