# Supplementary material for: Intravenous Bacille Calmette–Guérin vaccination protects simian immunodeficiency virus-infected macaques from tuberculosis
Source: Nat Microbiol. 2023 Oct 9;8(11):2080–92. doi: 10.1038/s41564-023-01503-x (PMC10627825; doi:10.1038/s41564-023-01503-x)
Supplement: Supplementary file 13 — Source data for Extended Data Fig. 4. [file 41564_2023_1503_MOESM13_ESM.xlsx]

## Sheet: 4
NHP #	Group	Total Thoracic CFU
15719	Unvax	1.3595e+06
15819	Unvax	552445
15919	Unvax	17740
16019	Unvax	27504.9
16119	Unvax	672398
16419	Unvax	199384
16519	Unvax	7.74335e+06
16719	Unvax	11330
8518	SIV/Unvax	5.46235e+07
8718	SIV/Unvax	3.44638e+06
9018	SIV/Unvax	204642
17419	SIV/Unvax	5.56949e+07
6016	SIV/Unvax	211740
6416	SIV/Unvax	4.60022e+07
6716	SIV/Unvax	1.32977e+06
12415	SIV/Unvax	4.40742e+06
12715	SIV/Unvax	736442
13015	SIV/Unvax	824500
13115	SIV/Unvax	1.156e+07
