# Supplementary material for: Intravenous Bacille Calmette–Guérin vaccination protects simian immunodeficiency virus-infected macaques from tuberculosis
Source: Nat Microbiol. 2023 Oct 9;8(11):2080–92. doi: 10.1038/s41564-023-01503-x (PMC10627825; doi:10.1038/s41564-023-01503-x)
Supplement: Supplementary file 14 — Source data for Extended Data Fig. 5. [file 41564_2023_1503_MOESM14_ESM.xlsx]

## Sheet: 4A
NHP #	Group	Necropsy Score (Lung)
15719	Unvax	42
15819	Unvax	27
15919	Unvax	6
16019	Unvax	13
16119	Unvax	43
16419	Unvax	34
16519	Unvax	33
16719	Unvax	9
18918	IV BCG	0
19018	IV BCG	0
19118	IV BCG	0
16219	IV BCG	0
16919	IV BCG	0
16619	IV BCG	0
17119	IV BCG	0
8518	SIV/Unvax	51
8718	SIV/Unvax	32
9018	SIV/Unvax	19
17419	SIV/Unvax	55
6016	SIV/Unvax	20
6416	SIV/Unvax	62
6716	SIV/Unvax	50
12415	SIV/Unvax	49
12715	SIV/Unvax	46
13015	SIV/Unvax	25
13115	SIV/Unvax	37
8318	SIV/IV BCG	0
8618	SIV/IV BCG	0
8818	SIV/IV BCG	0
19318	SIV/IV BCG	0
19418	SIV/IV BCG	0
19518	SIV/IV BCG	40
19618	SIV/IV BCG	0
17019	SIV/IV BCG	44
17219	SIV/IV BCG	0
17319	SIV/IV BCG	5
16319	SIV/IV BCG	0
17519	SIV/IV BCG	0

## Sheet: 4B
NHP #	Group	Necropsy Score (LN)
15719	Unvax	21
15819	Unvax	25
15919	Unvax	15
16019	Unvax	17
16119	Unvax	24
16419	Unvax	26
16519	Unvax	24
16719	Unvax	15
18918	IV BCG	3
19018	IV BCG	4
19118	IV BCG	6
16219	IV BCG	5
16919	IV BCG	7
16619	IV BCG	5
17119	IV BCG	3
8518	SIV/Unvax	26
8718	SIV/Unvax	27
9018	SIV/Unvax	20
17419	SIV/Unvax	17
6016	SIV/Unvax	23
6416	SIV/Unvax	26
6716	SIV/Unvax	25
12415	SIV/Unvax	22
12715	SIV/Unvax	16
13015	SIV/Unvax	24
13115	SIV/Unvax	21
8318	SIV/IV BCG	8
8618	SIV/IV BCG	2
8818	SIV/IV BCG	9
19318	SIV/IV BCG	5
19418	SIV/IV BCG	5
19518	SIV/IV BCG	25
19618	SIV/IV BCG	7
17019	SIV/IV BCG	22
17219	SIV/IV BCG	7
17319	SIV/IV BCG	8
16319	SIV/IV BCG	7
17519	SIV/IV BCG	8

## Sheet: 4C
NHP #	Group	Extrapulmonary Score
15719	Unvax	14
15819	Unvax	4
15919	Unvax	2
16019	Unvax	10
16119	Unvax	4
16419	Unvax	21
16519	Unvax	12
16719	Unvax	4
18918	IV BCG	0
19018	IV BCG	0
19118	IV BCG	0
16219	IV BCG	0
16919	IV BCG	0
16619	IV BCG	0
17119	IV BCG	0
8518	SIV/Unvax	22
8718	SIV/Unvax	26
9018	SIV/Unvax	9
17419	SIV/Unvax	6
6016	SIV/Unvax	15
6416	SIV/Unvax	31
6716	SIV/Unvax	10
12415	SIV/Unvax	18
12715	SIV/Unvax	17
13015	SIV/Unvax	6
13115	SIV/Unvax	4
8318	SIV/IV BCG	0
8618	SIV/IV BCG	0
8818	SIV/IV BCG	0
19318	SIV/IV BCG	0
19418	SIV/IV BCG	0
19518	SIV/IV BCG	35
19618	SIV/IV BCG	0
17019	SIV/IV BCG	9
17219	SIV/IV BCG	0
17319	SIV/IV BCG	0
16319	SIV/IV BCG	0
17519	SIV/IV BCG	0

## Sheet: 4D
NHP #	Group	Lung CFU
15719	Unvax	1.19678e+06
15819	Unvax	502985
15919	Unvax	11950
16019	Unvax	16574.9
16119	Unvax	637783
16419	Unvax	31101
16519	Unvax	7.64865e+06
16719	Unvax	2580
18918	IV BCG	0
19018	IV BCG	0
19118	IV BCG	0
16219	IV BCG	0
16919	IV BCG	0
16619	IV BCG	0
17119	IV BCG	0
8518	SIV/Unvax	4.56235e+07
8718	SIV/Unvax	1.1871e+06
9018	SIV/Unvax	88241.8
17419	SIV/Unvax	5.56786e+07
6016	SIV/Unvax	186920
6416	SIV/Unvax	4.16094e+07
6716	SIV/Unvax	1.27083e+06
12415	SIV/Unvax	3.07723e+06
12715	SIV/Unvax	597022
13015	SIV/Unvax	707960
13115	SIV/Unvax	7.39323e+06
8318	SIV/IV BCG	0
8618	SIV/IV BCG	0
8818	SIV/IV BCG	0
19318	SIV/IV BCG	0
19418	SIV/IV BCG	0
19518	SIV/IV BCG	382500
19618	SIV/IV BCG	0
17019	SIV/IV BCG	487365
17219	SIV/IV BCG	0
17319	SIV/IV BCG	13800
16319	SIV/IV BCG	0
17519	SIV/IV BCG	0

## Sheet: 4E
NHP #	Group	Lymph Node CFU
15719	Unvax	162715
15819	Unvax	49460
15919	Unvax	5790
16019	Unvax	10930
16119	Unvax	34615
16419	Unvax	168282
16519	Unvax	93875
16719	Unvax	8750
18918	IV BCG	0
19018	IV BCG	0
19118	IV BCG	0
16219	IV BCG	0
16919	IV BCG	0
16619	IV BCG	0
17119	IV BCG	0
8518	SIV/Unvax	9000000
8718	SIV/Unvax	2142275
9018	SIV/Unvax	116400
17419	SIV/Unvax	16280
6016	SIV/Unvax	24820
6416	SIV/Unvax	4084400
6716	SIV/Unvax	58940
12415	SIV/Unvax	1330070
12715	SIV/Unvax	139260
13015	SIV/Unvax	116540
13115	SIV/Unvax	4166755
8318	SIV/IV BCG	0
8618	SIV/IV BCG	0
8818	SIV/IV BCG	0
19318	SIV/IV BCG	0
19418	SIV/IV BCG	0
19518	SIV/IV BCG	135580
19618	SIV/IV BCG	0
17019	SIV/IV BCG	623355
17219	SIV/IV BCG	0
17319	SIV/IV BCG	475
16319	SIV/IV BCG	0
17519	SIV/IV BCG	0
