# Supplementary material for: Intravenous Bacille Calmette–Guérin vaccination protects simian immunodeficiency virus-infected macaques from tuberculosis
Source: Nat Microbiol. 2023 Oct 9;8(11):2080–92. doi: 10.1038/s41564-023-01503-x (PMC10627825; doi:10.1038/s41564-023-01503-x)
Supplement: Supplementary file 15 — Source data for Extended Data Fig. 6. [file 41564_2023_1503_MOESM15_ESM.xlsx]

## Sheet: 5A
NHP #	Group	Protected or Unprotected	Days relative to SIV	Viral load (ceq/mL plasma)
8318	SIV/IV BCG	Protected	0	100
8318	SIV/IV BCG	Protected	7	198000
8318	SIV/IV BCG	Protected	10	6100000
8318	SIV/IV BCG	Protected	14	3530000
8318	SIV/IV BCG	Protected	17	1480000
8318	SIV/IV BCG	Protected	21	350000
8318	SIV/IV BCG	Protected	30	2250
8318	SIV/IV BCG	Protected	42	31700
8318	SIV/IV BCG	Protected	55	1570
8318	SIV/IV BCG	Protected	84	265
8318	SIV/IV BCG	Protected	133	367
8318	SIV/IV BCG	Protected	147	580
8318	SIV/IV BCG	Protected	168	269000
8318	SIV/IV BCG	Protected	181	136000
8318	SIV/IV BCG	Protected	238	107
8318	SIV/IV BCG	Protected	265	100
8318	SIV/IV BCG	Protected	279	114
8318	SIV/IV BCG	Protected	294	100
8318	SIV/IV BCG	Protected	309	116
8318	SIV/IV BCG	Protected	322	100
8318	SIV/IV BCG	Protected	342	178
8618	SIV/IV BCG	Protected	-7	100
8618	SIV/IV BCG	Protected	7	217000
8618	SIV/IV BCG	Protected	10	6220000
8618	SIV/IV BCG	Protected	14	2720000
8618	SIV/IV BCG	Protected	17	1610000
8618	SIV/IV BCG	Protected	21	244000
8618	SIV/IV BCG	Protected	27	128000
8618	SIV/IV BCG	Protected	42	7270
8618	SIV/IV BCG	Protected	56	3430
8618	SIV/IV BCG	Protected	84	2120
8618	SIV/IV BCG	Protected	126	1370
8618	SIV/IV BCG	Protected	140	670
8618	SIV/IV BCG	Protected	161	496000
8618	SIV/IV BCG	Protected	174	123000
8618	SIV/IV BCG	Protected	231	827
8618	SIV/IV BCG	Protected	266	447
8618	SIV/IV BCG	Protected	279	1440
8618	SIV/IV BCG	Protected	296	6450
8618	SIV/IV BCG	Protected	308	3340
8618	SIV/IV BCG	Protected	318	12900
8618	SIV/IV BCG	Protected	321	2910
8818	SIV/IV BCG	Protected	-7	100
8818	SIV/IV BCG	Protected	7	143000
8818	SIV/IV BCG	Protected	10	6720000
8818	SIV/IV BCG	Protected	14	2120000
8818	SIV/IV BCG	Protected	17	472000
8818	SIV/IV BCG	Protected	21	182000
8818	SIV/IV BCG	Protected	27	56000
8818	SIV/IV BCG	Protected	42	383
8818	SIV/IV BCG	Protected	56	100
8818	SIV/IV BCG	Protected	84	120
8818	SIV/IV BCG	Protected	126	161
8818	SIV/IV BCG	Protected	140	100
8818	SIV/IV BCG	Protected	161	425000
8818	SIV/IV BCG	Protected	174	369
8818	SIV/IV BCG	Protected	231	100
8818	SIV/IV BCG	Protected	258	100
8818	SIV/IV BCG	Protected	272	100
8818	SIV/IV BCG	Protected	287	100
8818	SIV/IV BCG	Protected	302	100
8818	SIV/IV BCG	Protected	315	100
8818	SIV/IV BCG	Protected	335	100
19318	SIV/IV BCG	Protected	-7	100
19318	SIV/IV BCG	Protected	10	9840000
19318	SIV/IV BCG	Protected	14	11800000
19318	SIV/IV BCG	Protected	17	1140000
19318	SIV/IV BCG	Protected	21	1940000
19318	SIV/IV BCG	Protected	43	4980
19318	SIV/IV BCG	Protected	56	310
19318	SIV/IV BCG	Protected	84	124
19318	SIV/IV BCG	Protected	126	113
19318	SIV/IV BCG	Protected	140	100
19318	SIV/IV BCG	Protected	162	3730000
19318	SIV/IV BCG	Protected	182	100
19318	SIV/IV BCG	Protected	231	100
19318	SIV/IV BCG	Protected	265	100
19318	SIV/IV BCG	Protected	280	100
19318	SIV/IV BCG	Protected	293	100
19318	SIV/IV BCG	Protected	307	100
19318	SIV/IV BCG	Protected	321	443
19318	SIV/IV BCG	Protected	357	100
19418	SIV/IV BCG	Protected	-7	100
19418	SIV/IV BCG	Protected	10	6950000
19418	SIV/IV BCG	Protected	14	3560000
19418	SIV/IV BCG	Protected	17	4980000
19418	SIV/IV BCG	Protected	21	141000
19418	SIV/IV BCG	Protected	43	5180
19418	SIV/IV BCG	Protected	56	908
19418	SIV/IV BCG	Protected	84	563
19418	SIV/IV BCG	Protected	126	122
19418	SIV/IV BCG	Protected	140	100
19418	SIV/IV BCG	Protected	162	12100000
19418	SIV/IV BCG	Protected	182	100
19418	SIV/IV BCG	Protected	231	100
19418	SIV/IV BCG	Protected	265	143
19418	SIV/IV BCG	Protected	280	501
19418	SIV/IV BCG	Protected	293	693
19418	SIV/IV BCG	Protected	307	1210
19418	SIV/IV BCG	Protected	321	750
19418	SIV/IV BCG	Protected	357	386
19618	SIV/IV BCG	Protected	-7	100
19618	SIV/IV BCG	Protected	10	11100000
19618	SIV/IV BCG	Protected	14	1840000
19618	SIV/IV BCG	Protected	17	526000
19618	SIV/IV BCG	Protected	21	153000
19618	SIV/IV BCG	Protected	43	2270
19618	SIV/IV BCG	Protected	56	100
19618	SIV/IV BCG	Protected	84	567
19618	SIV/IV BCG	Protected	126	100
19618	SIV/IV BCG	Protected	140	245
19618	SIV/IV BCG	Protected	162	27600
19618	SIV/IV BCG	Protected	182	100
19618	SIV/IV BCG	Protected	231	1470
19618	SIV/IV BCG	Protected	265	736
19618	SIV/IV BCG	Protected	280	6710
19618	SIV/IV BCG	Protected	293	1840
19618	SIV/IV BCG	Protected	307	2230
19618	SIV/IV BCG	Protected	321	3920
19618	SIV/IV BCG	Protected	357	6020
16319	SIV/IV BCG	Protected	0	100
16319	SIV/IV BCG	Protected	7	2420
16319	SIV/IV BCG	Protected	10	485000
16319	SIV/IV BCG	Protected	14	18800000
16319	SIV/IV BCG	Protected	17	3130000
16319	SIV/IV BCG	Protected	23	299000
16319	SIV/IV BCG	Protected	29	26700
16319	SIV/IV BCG	Protected	43	3280
16319	SIV/IV BCG	Protected	58	414
16319	SIV/IV BCG	Protected	125	100
16319	SIV/IV BCG	Protected	139	100
16319	SIV/IV BCG	Protected	157	1630000
16319	SIV/IV BCG	Protected	168	7880
16319	SIV/IV BCG	Protected	224	100
16319	SIV/IV BCG	Protected	252	100
16319	SIV/IV BCG	Protected	279	100
16319	SIV/IV BCG	Protected	294	100
16319	SIV/IV BCG	Protected	308	100
16319	SIV/IV BCG	Protected	338	100
17219	SIV/IV BCG	Protected	-28	100
17219	SIV/IV BCG	Protected	7	22600
17219	SIV/IV BCG	Protected	10	1210000
17219	SIV/IV BCG	Protected	14	21500000
17219	SIV/IV BCG	Protected	17	4720000
17219	SIV/IV BCG	Protected	21	643000
17219	SIV/IV BCG	Protected	27	140000
17219	SIV/IV BCG	Protected	40	5130
17219	SIV/IV BCG	Protected	56	578
17219	SIV/IV BCG	Protected	87	322
17219	SIV/IV BCG	Protected	123	100
17219	SIV/IV BCG	Protected	139	100
17219	SIV/IV BCG	Protected	161	391
17219	SIV/IV BCG	Protected	172	189000
17219	SIV/IV BCG	Protected	263	100
17219	SIV/IV BCG	Protected	277	100
17519	SIV/IV BCG	Protected	0	100
17519	SIV/IV BCG	Protected	7	20500
17519	SIV/IV BCG	Protected	10	1500000
17519	SIV/IV BCG	Protected	14	6430000
17519	SIV/IV BCG	Protected	17	2100000
17519	SIV/IV BCG	Protected	23	112000
17519	SIV/IV BCG	Protected	29	2620
17519	SIV/IV BCG	Protected	43	530
17519	SIV/IV BCG	Protected	58	515
17519	SIV/IV BCG	Protected	125	103
17519	SIV/IV BCG	Protected	139	147
17519	SIV/IV BCG	Protected	157	11600000
17519	SIV/IV BCG	Protected	168	213
17519	SIV/IV BCG	Protected	224	100
17519	SIV/IV BCG	Protected	252	248
17519	SIV/IV BCG	Protected	279	351
17519	SIV/IV BCG	Protected	294	220
17519	SIV/IV BCG	Protected	308	3530
17519	SIV/IV BCG	Protected	338	2360
19518	SIV/IV BCG	Unprotected	-7	100
19518	SIV/IV BCG	Unprotected	10	4460000
19518	SIV/IV BCG	Unprotected	14	2920000
19518	SIV/IV BCG	Unprotected	17	1660000
19518	SIV/IV BCG	Unprotected	21	294000
19518	SIV/IV BCG	Unprotected	43	113000
19518	SIV/IV BCG	Unprotected	56	36500
19518	SIV/IV BCG	Unprotected	84	111000
19518	SIV/IV BCG	Unprotected	126	437000
19518	SIV/IV BCG	Unprotected	140	271000
19518	SIV/IV BCG	Unprotected	162	23700000
19518	SIV/IV BCG	Unprotected	182	687000
19518	SIV/IV BCG	Unprotected	231	2890000
19518	SIV/IV BCG	Unprotected	265	1170000
19518	SIV/IV BCG	Unprotected	280	2710000
19518	SIV/IV BCG	Unprotected	293	2430000
19518	SIV/IV BCG	Unprotected	307	1960000
19518	SIV/IV BCG	Unprotected	321	2200000
17019	SIV/IV BCG	Unprotected	-28	100
17019	SIV/IV BCG	Unprotected	7	49500
17019	SIV/IV BCG	Unprotected	10	8730000
17019	SIV/IV BCG	Unprotected	14	2550000
17019	SIV/IV BCG	Unprotected	17	980000
17019	SIV/IV BCG	Unprotected	21	378000
17019	SIV/IV BCG	Unprotected	27	220000
17019	SIV/IV BCG	Unprotected	40	66000
17019	SIV/IV BCG	Unprotected	56	79300
17019	SIV/IV BCG	Unprotected	87	156000
17019	SIV/IV BCG	Unprotected	123	106000
17019	SIV/IV BCG	Unprotected	139	269000
17019	SIV/IV BCG	Unprotected	161	12200000
17019	SIV/IV BCG	Unprotected	263	470000
17019	SIV/IV BCG	Unprotected	277	464000
17319	SIV/IV BCG	Unprotected	-28	100
17319	SIV/IV BCG	Unprotected	7	312000
17319	SIV/IV BCG	Unprotected	10	10200000
17319	SIV/IV BCG	Unprotected	14	16000000
17319	SIV/IV BCG	Unprotected	17	8880000
17319	SIV/IV BCG	Unprotected	21	476000
17319	SIV/IV BCG	Unprotected	27	144000
17319	SIV/IV BCG	Unprotected	40	10300
17319	SIV/IV BCG	Unprotected	56	8860
17319	SIV/IV BCG	Unprotected	87	1090
17319	SIV/IV BCG	Unprotected	123	120
17319	SIV/IV BCG	Unprotected	139	199
17319	SIV/IV BCG	Unprotected	161	43800
17319	SIV/IV BCG	Unprotected	172	2040
17319	SIV/IV BCG	Unprotected	263	1470
17319	SIV/IV BCG	Unprotected	277	2720

## Sheet: 5B
NHP #	Group	Protected or Unprotected	Relative to BCG (wks)	% CD4+ Tfh cells (of CD4+ Tmem)
8318	SIV/IV BCG	Protected	-1	5.3067
8318	SIV/IV BCG	Protected	4	2.24411
8618	SIV/IV BCG	Protected	-1	5.44608
8618	SIV/IV BCG	Protected	4	3.3726
8618	SIV/IV BCG	Protected	12	5.2699
8818	SIV/IV BCG	Protected	-1	8.374
8818	SIV/IV BCG	Protected	4	8.4875
8818	SIV/IV BCG	Protected	12	2.7417
19318	SIV/IV BCG	Protected	-1	3.4643
19318	SIV/IV BCG	Protected	4	5.42
19318	SIV/IV BCG	Protected	12	2.30184
19418	SIV/IV BCG	Protected	-1	4.8216
19418	SIV/IV BCG	Protected	4	7.9728
19418	SIV/IV BCG	Protected	12	4.2
19618	SIV/IV BCG	Protected	-1	6.1776
19618	SIV/IV BCG	Protected	4	5.56805
19618	SIV/IV BCG	Protected	12	4.9724
16319	SIV/IV BCG	Protected	-1	13.7061
16319	SIV/IV BCG	Protected	4	4.972
16319	SIV/IV BCG	Protected	12	7.667
17219	SIV/IV BCG	Protected	-1	1.2804
17219	SIV/IV BCG	Protected	4	1.08926
17219	SIV/IV BCG	Protected	12	1.29778
17519	SIV/IV BCG	Protected	-1	3.80644
17519	SIV/IV BCG	Protected	4	4.23582
17519	SIV/IV BCG	Protected	12	3.19176
19518	SIV/IV BCG	Unprotected	-1	6.528
19518	SIV/IV BCG	Unprotected	4	8.8
19518	SIV/IV BCG	Unprotected	12	15.5419
17019	SIV/IV BCG	Unprotected	-1	7.5953
17019	SIV/IV BCG	Unprotected	4	12.1245
17019	SIV/IV BCG	Unprotected	12	3.9514
17319	SIV/IV BCG	Unprotected	-1	2.9328
17319	SIV/IV BCG	Unprotected	4	2.77389
17319	SIV/IV BCG	Unprotected	12	1.59565

## Sheet: 5C
NHP #	Group	Protected or Unprotected	Relative to BCG (wks)	CD4+ T cells per BAL collection
8318	SIV/IV BCG	Protected	-1	5.04367
8318	SIV/IV BCG	Protected	4	6.32035
8618	SIV/IV BCG	Protected	-1	4.85078
8618	SIV/IV BCG	Protected	4	6.36619
8618	SIV/IV BCG	Protected	12	5.86186
8818	SIV/IV BCG	Protected	-1	4.86294
8818	SIV/IV BCG	Protected	4	6.89928
8818	SIV/IV BCG	Protected	12	5.68609
19318	SIV/IV BCG	Protected	4	6.25692
19318	SIV/IV BCG	Protected	12	6.73732
19418	SIV/IV BCG	Protected	-1	5.23823
19418	SIV/IV BCG	Protected	4	6.06997
19418	SIV/IV BCG	Protected	12	6.40346
19618	SIV/IV BCG	Protected	-1	5.21599
19618	SIV/IV BCG	Protected	4	6.75127
19618	SIV/IV BCG	Protected	12	6.917
16319	SIV/IV BCG	Protected	-1	4.5702
16319	SIV/IV BCG	Protected	4	6.95563
16319	SIV/IV BCG	Protected	12	6.1999
17219	SIV/IV BCG	Protected	4	6.11768
17519	SIV/IV BCG	Protected	-1	5.03895
17519	SIV/IV BCG	Protected	4	5.98205
17519	SIV/IV BCG	Protected	12	6.34407
19518	SIV/IV BCG	Unprotected	-1	5.11508
19518	SIV/IV BCG	Unprotected	12	5.66671
17019	SIV/IV BCG	Unprotected	-1	5.71867
17019	SIV/IV BCG	Unprotected	4	5.92554
17319	SIV/IV BCG	Unprotected	-1	5.00543
17319	SIV/IV BCG	Unprotected	4	5.72766
